# Supplementary material for: 5-Methyl-N′-[(3Z)-2-oxo-2,3-dihydro-1H-indol-3-yl­idene]-1-phenyl-1H-1,2,3-triazole-4-carbohydrazide
Source: Acta Crystallogr Sect E Struct Rep Online. 2013 Mar 23;69(Pt 4):o577. doi: 10.1107/S1600536813007502 (PMC3629624; doi:10.1107/S1600536813007502)
Supplement: Supplementary file 2 [file e-69-0o577-Isup2.hkl]

# 
# h,k,l, Fc-squared, Fo-squared, sigma(Fo-squared) and status flag 
# 
data_I
_shelx_title '  P21/n' 
_shelx_refln_list_code          4 
_shelx_F_calc_maximum      426.22 
_exptl_crystal_F_000       720.00 
_reflns_d_resolution_high  0.7682 
 
loop_ 
 _symmetry_equiv_pos_as_xyz 
 'x, y, z' 
 '-x+1/2, y+1/2, -z+1/2' 
 '-x, -y, -z' 
 'x-1/2, -y-1/2, z-1/2' 
 
_cell_length_a     7.1835 
_cell_length_b    18.6196 
_cell_length_c    12.2949 
_cell_angle_alpha  90.000 
_cell_angle_beta  101.676 
_cell_angle_gamma  90.000 
 
_shelx_F_squared_multiplier     1.000 
 
loop_ 
 _refln_index_h 
 _refln_index_k 
 _refln_index_l 
 _refln_F_squared_calc 
 _refln_F_squared_meas 
 _refln_F_squared_sigma 
 _refln_observed_status 
   2   0   0    43812.55    40999.84    562.25 o 
   4   0   0      708.66      739.12     19.37 o 
   6   0   0       80.05      232.60     51.99 o 
   8   0   0        1.55       94.72     15.25 o 
   1   1   0     1325.29     1186.56     17.86 o 
   2   1   0     4039.32     3878.67     30.23 o 
   3   1   0      138.32      145.70      5.74 o 
   4   1   0        2.01        0.46      1.10 o 
   5   1   0        5.19        8.20      2.03 o 
   6   1   0       23.98       18.63      2.67 o 
   7   1   0       47.14       44.34      8.38 o 
   8   1   0       33.19       33.68      7.37 o 
   9   1   0       15.42       15.75      4.67 o 
   1   2   0     5869.53     5381.42     62.18 o 
   2   2   0     6791.72     6625.26     97.44 o 
   3   2   0     1021.74     1013.37     15.94 o 
   4   2   0       94.29      103.45      5.61 o 
   5   2   0      202.94      217.73     10.04 o 
   6   2   0        0.61        1.07      1.48 o 
   7   2   0       32.05       36.28      6.20 o 
   8   2   0        4.42        4.54      3.00 o 
   9   2   0        0.15       -3.90      4.19 o 
   1   3   0      482.58      400.22     19.01 o 
   2   3   0      638.89      600.00     17.30 o 
   3   3   0      725.35      673.72     13.16 o 
   4   3   0      299.69      305.50     13.22 o 
   5   3   0      141.63      149.85      8.44 o 
   6   3   0       19.36       31.44      4.26 o 
   7   3   0       26.67       21.42      4.63 o 
   8   3   0        0.81       -3.26      3.26 o 
   9   3   0        4.90        4.74      4.49 o 
   0   4   0     2465.32     2442.71     38.13 o 
   1   4   0     1016.29      930.89     31.60 o 
   2   4   0     4125.85     4064.17     81.65 o 
   3   4   0        1.18        2.90      1.07 o 
   4   4   0      104.56      113.03      6.75 o 
   5   4   0       12.77        6.28      2.12 o 
   6   4   0       98.99       93.40      7.34 o 
   7   4   0       28.49       16.86      6.34 o 
   8   4   0       21.03       23.59      6.94 o 
   9   4   0        0.68       -1.81     15.34 o 
   1   5   0     1759.92     1712.82     32.90 o 
   2   5   0       43.26       40.21      5.50 o 
   3   5   0       10.46       10.49      1.94 o 
   4   5   0       64.55       61.68      5.48 o 
   5   5   0      233.33      260.70     15.70 o 
   6   5   0        2.76        1.64      1.49 o 
   7   5   0        0.24        0.92      3.66 o 
   8   5   0       12.93       14.97      4.72 o 
   0   6   0       32.77       33.95      5.59 o 
   1   6   0      188.80      201.12      7.47 o 
   2   6   0     2875.51     2847.75     47.40 o 
   3   6   0       42.59       83.57     14.07 o 
   4   6   0      127.17      127.18      8.31 o 
   5   6   0        7.86        4.38      1.93 o 
   6   6   0       62.28       78.04      9.10 o 
   7   6   0        0.63        3.17      4.60 o 
   8   6   0       26.23       35.04     10.55 o 
   1   7   0     2304.47     2327.64     30.38 o 
   2   7   0       56.28       65.46     14.47 o 
   3   7   0      112.48      107.64     10.78 o 
   4   7   0       92.42       97.14      7.67 o 
   5   7   0        1.50        0.94      2.33 o 
   6   7   0       11.27       11.48      3.84 o 
   7   7   0        2.77       65.29     14.69 o 
   8   7   0        0.98       -4.63      5.57 o 
   0   8   0      683.02      650.12     27.73 o 
   1   8   0     1633.65     1734.96     71.21 o 
   2   8   0        1.21        1.23      1.44 o 
   3   8   0      639.92      679.32     23.87 o 
   4   8   0       33.40       53.92      6.87 o 
   5   8   0       68.19       61.60      7.42 o 
   6   8   0        2.79       -0.69      1.60 o 
   7   8   0        9.00       16.85     10.08 o 
   8   8   0       18.49       34.77     10.27 o 
   1   9   0        3.50        4.41      2.70 o 
   2   9   0      431.57      472.66     15.67 o 
   3   9   0       19.83       23.79      6.46 o 
   4   9   0      397.14      364.54     27.45 o 
   5   9   0       15.59       19.87      3.42 o 
   6   9   0       12.27       18.24     10.63 o 
   7   9   0        2.79       -1.00      6.17 o 
   8   9   0       12.44       10.62      6.25 o 
   0  10   0        0.00       11.58      4.26 o 
   1  10   0      587.54      656.68     26.76 o 
   2  10   0       70.10       85.34     10.65 o 
   3  10   0      394.63      404.18     25.43 o 
   4  10   0      133.45      137.47     10.15 o 
   5  10   0       76.10       82.63      7.59 o 
   6  10   0       23.02       10.28      7.87 o 
   7  10   0        4.79        1.39      5.28 o 
   8  10   0        6.60       21.75      8.59 o 
   1  11   0      663.61      647.92     36.05 o 
   2  11   0        2.93        2.05      2.42 o 
   3  11   0       77.95       55.24     11.94 o 
   4  11   0       59.28       56.96      9.68 o 
   5  11   0       25.43       20.87      7.89 o 
   6  11   0       10.23        4.40      6.08 o 
   7  11   0        5.67       -3.88      3.88 o 
   8  11   0        3.00       11.26      9.18 o 
   0  12   0       68.46       79.97     12.05 o 
   1  12   0       58.21       56.25      8.52 o 
   2  12   0      200.11      200.96     17.53 o 
   3  12   0        2.32       10.40      4.39 o 
   4  12   0       72.79       89.00     19.57 o 
   5  12   0        5.07        1.94      3.93 o 
   6  12   0       70.95       81.07     11.95 o 
   7  12   0        1.41        1.19      4.16 o 
   1  13   0      624.98      630.51     29.49 o 
   2  13   0       33.53       29.48      6.67 o 
   3  13   0        2.01        4.87      3.84 o 
   4  13   0       13.00       10.59      7.56 o 
   5  13   0       36.71       39.39     14.65 o 
   6  13   0        1.28       -0.03      2.98 o 
   7  13   0       30.62       21.95     12.27 o 
   0  14   0       42.29       65.15     11.90 o 
   1  14   0        3.60        6.26      3.37 o 
   2  14   0       12.69       12.47      7.82 o 
   3  14   0      299.35      342.58     37.73 o 
   4  14   0        3.47       -0.92      2.90 o 
   5  14   0        4.46       -1.50      4.32 o 
   6  14   0       30.05       39.71      8.91 o 
   7  14   0        8.89       34.03     15.38 o 
   1  15   0        1.81        2.16      2.11 o 
   2  15   0       66.80       55.75     15.16 o 
   3  15   0        2.46       13.33      8.14 o 
   4  15   0        4.05       14.80      9.64 o 
   5  15   0        0.18        0.04      5.33 o 
   6  15   0      143.01      194.90     35.89 o 
   7  15   0        1.07        7.38      8.03 o 
   0  16   0     1475.48     1548.99     75.87 o 
   1  16   0     1522.28     1368.56     91.19 o 
   2  16   0      232.91      211.14     30.17 o 
   3  16   0        0.01       -5.80      7.44 o 
   4  16   0        0.03        2.90      5.14 o 
   5  16   0        2.55        7.01      7.20 o 
   6  16   0       24.11       16.91     11.16 o 
   1  17   0      243.71      234.56     31.23 o 
   2  17   0       11.50        6.65      6.90 o 
   3  17   0        0.27       -5.65      8.88 o 
   4  17   0       30.60       36.63     14.52 o 
   5  17   0        0.01        3.28      8.13 o 
   6  17   0       12.11       21.96     12.36 o 
   0  18   0        0.14       -3.31      7.05 o 
   1  18   0        1.84        1.07      3.69 o 
   2  18   0       47.02       43.44     14.32 o 
   3  18   0        4.59        9.41      7.44 o 
   4  18   0       15.03       11.79      7.11 o 
   5  18   0        3.54        3.75      6.00 o 
   6  18   0       13.12       35.08     15.85 o 
   1  19   0       40.73       23.03      9.24 o 
   2  19   0       20.58       38.14     14.44 o 
   3  19   0        8.88        2.25      5.38 o 
   4  19   0       11.73       25.41     13.33 o 
   5  19   0       10.53       24.05     13.67 o 
   0  20   0        0.15       -1.29      3.96 o 
   1  20   0        5.12        8.12      4.19 o 
   2  20   0        0.39       -2.20      5.73 o 
   3  20   0        4.66       15.91     10.22 o 
   4  20   0       46.59       67.06     21.26 o 
   5  20   0        6.75       31.85     16.98 o 
   1  21   0        0.08       -0.86      5.50 o 
   2  21   0        0.02        0.12      3.21 o 
   3  21   0        0.09        1.35      4.12 o 
   4  21   0       19.94       30.38     16.09 o 
   0  22   0        6.23        2.45      5.64 o 
   1  22   0        0.69       -3.12      8.48 o 
   2  22   0       16.98       -1.06      4.29 o 
   3  22   0       20.78       30.48     14.30 o 
   1  23   0       12.72        3.60      3.81 o 
   2  23   0        6.38        7.69      5.14 o 
   0  24   0      156.25      197.98     35.28 o 
   1  24   0        5.91       14.44      6.52 o 
  -9   0   1        5.18        2.21      7.52 o 
  -7   0   1      168.23      163.35     13.67 o 
  -5   0   1      213.51      198.99     11.06 o 
  -3   0   1     2404.47     2380.77     44.54 o 
  -1   0   1        1.25       20.82      3.38 o 
   1   0   1     9368.69     8417.75     34.59 o 
   3   0   1     1574.66     1476.07     21.46 o 
   5   0   1      401.75      422.80     17.08 o 
   7   0   1       22.27       26.56      7.59 o 
   9   0   1        0.11       19.24     12.20 o 
  -9   1   1       11.31        8.51      3.39 o 
  -8   1   1        0.05        0.02      2.99 o 
  -7   1   1      100.78       94.23      8.57 o 
  -6   1   1      104.16      102.90      7.11 o 
  -5   1   1      565.06      565.31     13.21 o 
  -4   1   1       56.14       51.83      3.55 o 
  -3   1   1      158.38      138.77      5.80 o 
  -2   1   1      613.98      620.77     10.94 o 
  -1   1   1     4865.00     4712.35     37.95 o 
   1   1   1      571.13      547.41      8.42 o 
   2   1   1      167.95      157.38      4.22 o 
   3   1   1     1808.99     1798.83     16.86 o 
   4   1   1      364.16      390.07      9.05 o 
   5   1   1      254.56      260.09      9.45 o 
   6   1   1       10.52        7.84      1.80 o 
   7   1   1       27.17       26.13      5.27 o 
   8   1   1        0.19       -1.15      2.45 o 
   9   1   1        0.31        7.81      7.48 o 
  -9   2   1        8.21        9.85      4.19 o 
  -8   2   1       13.75       12.59      5.76 o 
  -7   2   1        3.09        1.92      2.26 o 
  -6   2   1        1.43        0.72      1.78 o 
  -5   2   1        5.06        4.47      1.38 o 
  -4   2   1        7.63        5.32      1.50 o 
  -3   2   1      387.40      390.62     18.62 o 
  -2   2   1       85.46       82.71      3.93 o 
  -1   2   1      153.39      148.62      9.91 o 
   1   2   1     3861.92     3596.15     33.56 o 
   2   2   1      494.98      420.76      7.34 o 
   3   2   1        5.87        8.08      1.12 o 
   4   2   1        5.33        2.77      0.88 o 
   5   2   1        1.69        1.03      1.21 o 
   6   2   1       62.22       70.14      5.66 o 
   7   2   1        0.54        4.23      2.81 o 
   8   2   1        2.81        5.51      3.96 o 
  -9   3   1        0.01       -2.71      3.17 o 
  -8   3   1       20.62       16.04      4.74 o 
  -7   3   1       67.07       64.69      8.58 o 
  -6   3   1       54.00       55.64      6.24 o 
  -5   3   1      103.15       98.60      7.03 o 
  -4   3   1       17.25       13.83      2.64 o 
  -3   3   1        0.01       -0.27      0.93 o 
  -2   3   1       60.72       67.08      6.80 o 
  -1   3   1     2324.06     2220.01     46.57 o 
   0   3   1      819.54      746.87     20.79 o 
   1   3   1       56.82       53.10      5.07 o 
   2   3   1      233.34      232.78      5.77 o 
   3   3   1      314.13      321.59      7.89 o 
   4   3   1       11.57       15.40      1.90 o 
   5   3   1      251.79      244.17      9.06 o 
   6   3   1       39.08       36.61      4.38 o 
   7   3   1        1.87        0.48      2.22 o 
   8   3   1        6.79       11.93      4.06 o 
  -9   4   1        9.57       12.80      4.82 o 
  -8   4   1        2.50        0.88      3.37 o 
  -7   4   1       39.88       55.14      9.01 o 
  -6   4   1       32.46       25.57      4.40 o 
  -5   4   1       39.04       46.83      5.30 o 
  -4   4   1        5.01        2.97      1.67 o 
  -3   4   1      267.66      275.44      9.60 o 
  -2   4   1       17.95       20.84      6.46 o 
  -1   4   1       14.26       10.56      3.68 o 
   0   4   1      396.87      334.29     11.61 o 
   1   4   1      471.18      463.84     16.34 o 
   2   4   1       28.48       31.12      2.76 o 
   3   4   1       39.60       36.40      2.80 o 
   4   4   1       82.68       77.07      4.80 o 
   5   4   1      183.92      174.96     10.39 o 
   6   4   1       13.11        9.92      2.22 o 
   7   4   1       24.83       18.71      5.13 o 
   8   4   1       27.19       24.38      6.22 o 
  -9   5   1        0.18        4.58      3.75 o 
  -8   5   1        0.01       -1.44      3.89 o 
  -7   5   1       47.27       61.15      9.52 o 
  -6   5   1        0.21       -2.35      3.52 o 
  -5   5   1      115.20       98.46      9.79 o 
  -4   5   1        0.26        0.74      0.97 o 
  -3   5   1       14.34       10.43      3.52 o 
  -2   5   1       95.60      124.43     15.12 o 
  -1   5   1      102.82       86.15     10.73 o 
   0   5   1        0.74        1.58      1.50 o 
   1   5   1       48.43       59.05      9.04 o 
   2   5   1       11.77       10.42      1.75 o 
   3   5   1      600.17      620.80     12.84 o 
   4   5   1       55.57       52.95      4.75 o 
   5   5   1      323.85      332.16     14.29 o 
   6   5   1        0.64        2.67      2.25 o 
   7   5   1        1.26        0.89      5.51 o 
   8   5   1        0.28       -1.03      3.57 o 
  -8   6   1        5.45        6.41      8.79 o 
  -7   6   1        0.21       -0.75      3.41 o 
  -6   6   1       24.73       21.91      6.27 o 
  -5   6   1        9.96       12.82      2.79 o 
  -4   6   1       33.24       33.64      4.28 o 
  -3   6   1       55.62       57.94      8.77 o 
  -2   6   1       47.18       50.82     10.37 o 
  -1   6   1       51.08       57.46      5.50 o 
   0   6   1      344.70      342.49     13.88 o 
   1   6   1      202.52      170.12     16.34 o 
   2   6   1      179.00      171.23     12.97 o 
   3   6   1       89.07       95.86      5.83 o 
   4   6   1       76.46       76.72      5.20 o 
   5   6   1       63.03       70.12      7.87 o 
   6   6   1        4.01        4.49      2.28 o 
   7   6   1       88.47       77.88     14.36 o 
   8   6   1        3.91        2.63      3.57 o 
  -8   7   1       10.08        8.99      4.02 o 
  -7   7   1       44.80       44.68     10.92 o 
  -6   7   1       56.30       41.17     12.96 o 
  -5   7   1        5.97        5.08      1.35 o 
  -4   7   1      173.29      197.46     11.02 o 
  -3   7   1       25.78       27.49      5.99 o 
  -2   7   1      455.65      488.14     32.18 o 
  -1   7   1      261.62      251.59     21.26 o 
   0   7   1      642.71      663.27     20.63 o 
   1   7   1        7.52        4.91      2.66 o 
   2   7   1     1505.12     1632.93     41.67 o 
   3   7   1       25.50       31.48      5.38 o 
   4   7   1      258.34      267.80     10.18 o 
   5   7   1       71.81       77.55     17.87 o 
   6   7   1        4.00        8.11      3.22 o 
   7   7   1       24.71       13.07      6.14 o 
   8   7   1        7.09       13.61      6.70 o 
  -8   8   1       20.93       23.60      9.40 o 
  -7   8   1       30.92       28.73     13.05 o 
  -6   8   1      311.69      312.86     38.63 o 
  -5   8   1       78.90       87.49      8.42 o 
  -4   8   1      289.53      292.50     17.38 o 
  -3   8   1      186.98      200.85     23.78 o 
  -2   8   1      208.00      225.05     22.80 o 
  -1   8   1        3.70        1.57      1.26 o 
   0   8   1       23.65       26.12      3.46 o 
   1   8   1      206.65      167.73     17.80 o 
   2   8   1     1779.21     1933.10     47.30 o 
   3   8   1      391.68      399.09     17.87 o 
   4   8   1     1072.98     1027.59     67.76 o 
   5   8   1       72.69       69.34      8.60 o 
   6   8   1       29.66       21.35      5.36 o 
   7   8   1       19.46       19.45      7.76 o 
   8   8   1       41.51       39.86     11.44 o 
  -8   9   1        7.24       16.89     17.25 o 
  -7   9   1        3.64        9.00      6.84 o 
  -6   9   1       34.77       32.88      6.37 o 
  -5   9   1      349.49      355.85     21.26 o 
  -4   9   1      116.20      122.29     14.49 o 
  -3   9   1     1796.38     2031.54     78.29 o 
  -2   9   1       93.93      114.60      8.73 o 
  -1   9   1     3867.62     4166.23    109.52 o 
   0   9   1      358.03      386.71     17.90 o 
   1   9   1     3653.69     3955.61     89.87 o 
   2   9   1      408.74      448.14     23.66 o 
   3   9   1     1023.02     1054.80     39.08 o 
   4   9   1       87.26       80.43      6.21 o 
   5   9   1        9.14       11.21      2.58 o 
   6   9   1        7.80       14.80      5.01 o 
   7   9   1       33.80       26.26     11.92 o 
   8   9   1        0.04        3.55      4.04 o 
  -8  10   1       17.84       23.41     16.65 o 
  -7  10   1        2.35       -2.57      4.35 o 
  -6  10   1        1.27        4.38      2.50 o 
  -5  10   1        0.19       -1.91      2.71 o 
  -4  10   1       22.13       20.57      5.72 o 
  -3  10   1        0.03       -0.73      2.04 o 
  -2  10   1      114.04      120.67      9.19 o 
  -1  10   1       16.57       22.52      4.98 o 
   0  10   1      665.39      704.47     23.02 o 
   1  10   1       39.91       40.01      9.63 o 
   2  10   1       73.90       85.32     10.59 o 
   3  10   1        2.84       -0.91      3.36 o 
   4  10   1        6.43       10.40      5.33 o 
   5  10   1       22.65       20.56      3.09 o 
   6  10   1       47.41       52.45      9.66 o 
   7  10   1        8.47       25.34     13.08 o 
   8  10   1        2.18        6.49      9.50 o 
  -8  11   1       18.50       30.38     14.87 o 
  -7  11   1        9.46       22.38     11.40 o 
  -6  11   1      184.09      209.90     24.53 o 
  -5  11   1        1.70       -0.28      3.89 o 
  -4  11   1       88.17       99.22     19.92 o 
  -3  11   1        3.53        3.09      1.36 o 
  -2  11   1      242.23      276.99     12.90 o 
  -1  11   1      479.56      464.92     17.32 o 
   0  11   1      193.63      211.49     13.19 o 
   1  11   1        0.03       -0.92      1.72 o 
   2  11   1       70.20       82.74     10.92 o 
   3  11   1       11.49       19.33      8.57 o 
   4  11   1      778.58      798.63     43.24 o 
   5  11   1       42.40       45.65      6.73 o 
   6  11   1       49.89       46.68      9.36 o 
   7  11   1       25.94       28.62     12.49 o 
   8  11   1        1.20        2.62      8.35 o 
  -8  12   1       10.07       16.97     12.28 o 
  -7  12   1        5.33       10.12      9.09 o 
  -6  12   1        1.26       -6.60      8.26 o 
  -5  12   1      140.46      128.31     25.58 o 
  -4  12   1        1.49        3.22      1.34 o 
  -3  12   1        4.98        4.92      1.51 o 
  -2  12   1       15.34       23.81      3.86 o 
  -1  12   1       68.69       68.77      9.26 o 
   0  12   1       81.71       81.54      7.44 o 
   1  12   1        7.47        7.28      3.31 o 
   2  12   1        2.33        2.03      4.16 o 
   3  12   1      150.24      143.50     14.58 o 
   4  12   1        4.68        2.78      2.63 o 
   5  12   1       18.78       11.02      5.78 o 
   6  12   1       69.37       77.39     12.21 o 
   7  12   1        3.64       20.08     10.80 o 
  -7  13   1        8.97       12.73     11.34 o 
  -6  13   1      102.28      109.72     25.18 o 
  -5  13   1        1.03       -2.71      6.55 o 
  -4  13   1        4.19       -2.29      4.70 o 
  -3  13   1        3.28        4.90      5.50 o 
  -2  13   1       23.11       16.16      4.59 o 
  -1  13   1       97.81       99.76     11.66 o 
   0  13   1       15.20        8.74      3.45 o 
   1  13   1        6.90        8.07      2.98 o 
   2  13   1       12.20       16.66      7.20 o 
   3  13   1        9.51        2.30      4.89 o 
   4  13   1      633.98      666.95     54.27 o 
   5  13   1       35.61       38.24      9.04 o 
   6  13   1      209.76      228.52     21.54 o 
   7  13   1        2.80       22.27     11.80 o 
  -7  14   1        1.03       21.87     13.18 o 
  -6  14   1       77.12       90.26     23.47 o 
  -5  14   1      205.84      277.92     38.67 o 
  -4  14   1        6.96       -2.66      4.74 o 
  -3  14   1       93.40       77.96     18.39 o 
  -2  14   1      160.65      174.19     17.40 o 
  -1  14   1        7.33        9.70      3.99 o 
   0  14   1      383.23      363.03     20.68 o 
   1  14   1      570.86      592.15     31.05 o 
   2  14   1       15.52       16.47      9.82 o 
   3  14   1      565.57      527.84     46.66 o 
   4  14   1      117.77      140.92     25.61 o 
   5  14   1       14.44       25.33     12.45 o 
   6  14   1        0.40        0.23      4.23 o 
   7  14   1        0.20        8.18     10.09 o 
  -7  15   1      170.88      222.68     39.74 o 
  -6  15   1        0.20        1.18      4.28 o 
  -5  15   1      279.95      308.46     42.25 o 
  -4  15   1       30.30       29.25     12.21 o 
  -3  15   1       36.16       43.13     14.70 o 
  -2  15   1       17.57       20.94      8.45 o 
  -1  15   1      783.68      865.41     36.46 o 
   0  15   1       16.64       26.57      5.69 o 
   1  15   1       13.92       21.03      7.29 o 
   2  15   1        0.10       -1.84      3.10 o 
   3  15   1      919.08      861.68     62.18 o 
   4  15   1       19.91       44.32     15.78 o 
   5  15   1      613.09      602.99     57.94 o 
   6  15   1        9.78        8.77      4.45 o 
   7  15   1       15.20       24.27     13.76 o 
  -6  16   1       66.86       69.95     22.30 o 
  -5  16   1       29.04       26.97     14.08 o 
  -4  16   1        0.33        6.90      6.16 o 
  -3  16   1       74.67       77.75     19.71 o 
  -2  16   1       61.18       70.57     17.95 o 
  -1  16   1       24.59       12.74      9.94 o 
   0  16   1       52.56       49.78      8.13 o 
   1  16   1      279.30      262.26     32.29 o 
   2  16   1       14.59       21.93     10.05 o 
   3  16   1       85.02       69.33     18.31 o 
   4  16   1      239.16      284.21     38.49 o 
   5  16   1        0.89       -9.95      9.95 o 
   6  16   1       13.79       -3.32      7.24 o 
  -6  17   1        1.69       17.57     11.03 o 
  -5  17   1        1.45        1.97      6.15 o 
  -4  17   1       75.91      123.30     26.53 o 
  -3  17   1        1.10        7.51      7.20 o 
  -2  17   1     1467.38     1447.79     82.12 o 
  -1  17   1       60.69       38.83     10.36 o 
   0  17   1     1600.52     1392.05     45.27 o 
   1  17   1       22.58       20.57      8.64 o 
   2  17   1       45.55       48.61     15.32 o 
   3  17   1        0.67        1.86      3.95 o 
   4  17   1        1.37       10.48      9.28 o 
   5  17   1        9.86       12.69      8.34 o 
   6  17   1        9.35       17.25     12.11 o 
  -6  18   1        2.29       19.43     11.95 o 
  -5  18   1        0.00       -1.52      4.38 o 
  -4  18   1        3.62        2.15      5.89 o 
  -3  18   1       18.33       11.14      8.02 o 
  -2  18   1       47.59       50.58     15.70 o 
  -1  18   1        3.81       18.20     10.35 o 
   0  18   1       23.90       23.31     10.63 o 
   1  18   1       25.89       16.90      6.19 o 
   2  18   1        1.71        5.74      3.11 o 
   3  18   1        7.38        9.47      7.55 o 
   4  18   1        4.06        3.10      7.61 o 
   5  18   1        1.00       -0.41      3.16 o 
  -5  19   1        0.08      -10.13     10.13 o 
  -4  19   1        0.23        6.09      8.20 o 
  -3  19   1      121.95      121.96     26.54 o 
  -2  19   1       11.66       16.65     10.02 o 
  -1  19   1      141.56      130.85     25.37 o 
   0  19   1        1.18        3.15      5.34 o 
   1  19   1      195.74      193.25     21.29 o 
   2  19   1        0.15        0.72      3.11 o 
   3  19   1        6.03       -1.07      7.55 o 
   4  19   1        4.83       23.13     13.22 o 
   5  19   1       13.09       14.29      8.61 o 
  -5  20   1        0.13        5.25      6.44 o 
  -4  20   1        0.02       -9.70      9.70 o 
  -3  20   1       20.75       30.82     13.43 o 
  -2  20   1        8.57        3.85      3.01 o 
  -1  20   1        0.98        1.75      4.88 o 
   0  20   1       34.35       26.08      8.85 o 
   1  20   1       11.71       22.14      7.75 o 
   2  20   1        1.21       -5.64      8.23 o 
   3  20   1        0.58       -4.57      4.57 o 
   4  20   1        4.74        2.86      3.90 o 
   5  20   1        1.90       -1.27      4.52 o 
  -4  21   1       43.36       55.10     20.56 o 
  -3  21   1       18.04       26.02     12.65 o 
  -2  21   1       48.22       74.35     21.44 o 
  -1  21   1       15.63       12.69      9.62 o 
   0  21   1       64.45       73.97     13.81 o 
   1  21   1       29.49       42.36     10.68 o 
   2  21   1       30.67       45.90     11.24 o 
   3  21   1        2.69       12.32      8.09 o 
   4  21   1        0.11       10.29      7.95 o 
  -3  22   1       17.87       20.89     11.41 o 
  -2  22   1        4.85       10.65      8.68 o 
  -1  22   1        0.03       -1.89      4.87 o 
   0  22   1        5.49       13.39      6.51 o 
   1  22   1        9.42        5.70      8.15 o 
   2  22   1       33.21       35.13      9.82 o 
   3  22   1        7.83       23.25     14.79 o 
  -2  23   1       31.02       46.03     18.53 o 
  -1  23   1        1.00        2.19      6.97 o 
   0  23   1       33.33       36.13     10.42 o 
   1  23   1        0.25        2.23      3.27 o 
   2  23   1        9.05       15.85     12.63 o 
  -1  24   1        0.54        3.56      7.96 o 
   0  24   1       22.64       39.54     10.67 o 
   1  24   1        7.24       24.51      8.52 o 
  -8   0   2        0.29        2.86      3.12 o 
  -6   0   2      180.83      172.32     12.38 o 
  -4   0   2    12361.59    12042.97    230.50 o 
  -2   0   2   181664.59   169249.69    315.36 o 
   2   0   2      163.05      170.59      5.43 o 
   4   0   2     1765.81     1687.56     26.49 o 
   6   0   2       39.99       33.80      5.77 o 
   8   0   2        1.08        1.40      6.96 o 
  -9   1   2        3.49        0.53      2.99 o 
  -8   1   2        0.17       -3.26      3.86 o 
  -7   1   2        0.15       -0.70      1.75 o 
  -6   1   2       28.54       23.67      3.25 o 
  -5   1   2        3.14        4.97      1.47 o 
  -4   1   2     1462.24     1424.89     45.29 o 
  -3   1   2      179.26      190.84      7.08 o 
  -2   1   2       11.24       26.53      6.81 o 
  -1   1   2      718.18      628.80     10.94 o 
   0   1   2     1745.40     1618.10     32.95 o 
   1   1   2      283.73      323.07      7.13 o 
   2   1   2      433.62      416.22      5.97 o 
   3   1   2       76.37       84.48      3.43 o 
   4   1   2      272.58      278.04      7.58 o 
   5   1   2      286.00      276.16      8.98 o 
   6   1   2      142.44      141.62     11.64 o 
   7   1   2       85.51       97.17      9.86 o 
   8   1   2       35.69       34.36      7.61 o 
  -9   2   2       12.97       17.28      7.32 o 
  -8   2   2        3.08        3.03      2.37 o 
  -7   2   2       51.22       51.83      6.29 o 
  -6   2   2      204.32      197.07     11.34 o 
  -5   2   2      252.96      266.87     11.72 o 
  -4   2   2     1611.36     1636.39     36.73 o 
  -3   2   2     1159.86     1224.62     23.84 o 
  -2   2   2        0.53        0.37      1.42 o 
  -1   2   2     6069.60     5633.71     58.09 o 
   0   2   2     1430.39     1237.69     24.48 o 
   1   2   2     1052.38     1007.20     47.76 o 
   2   2   2     1648.97     1646.89     13.73 o 
   3   2   2      712.72      729.49     10.96 o 
   4   2   2      248.55      255.78      7.67 o 
   5   2   2       29.73       35.07      3.61 o 
   6   2   2       71.54       67.86      6.54 o 
   7   2   2        0.20       -0.31      4.06 o 
   8   2   2        0.99       -1.91      1.91 o 
  -9   3   2        4.00       -2.30      4.15 o 
  -8   3   2        0.03        1.76      2.69 o 
  -7   3   2       31.38       31.79      5.23 o 
  -6   3   2      140.69      121.26      9.03 o 
  -5   3   2      181.51      177.63      9.67 o 
  -4   3   2       76.71       66.52      7.26 o 
  -3   3   2      229.91      218.99     11.93 o 
  -2   3   2     1206.99     1137.14     23.27 o 
  -1   3   2      145.82      111.38     11.46 o 
   0   3   2      809.63      754.87     15.27 o 
   1   3   2     1024.50      891.45     18.40 o 
   2   3   2       61.99       74.72      4.32 o 
   3   3   2      502.15      498.04      9.17 o 
   4   3   2      229.93      222.17      7.48 o 
   5   3   2      134.70      139.08      7.20 o 
   6   3   2        0.29        0.67      1.93 o 
   7   3   2       23.52       18.58      4.37 o 
   8   3   2       13.31       15.73      5.20 o 
  -9   4   2        5.03        7.35      6.60 o 
  -8   4   2       19.93       13.34      6.53 o 
  -7   4   2       11.78       11.32      4.15 o 
  -6   4   2        1.89        1.17      2.37 o 
  -5   4   2        3.32        2.60      1.76 o 
  -4   4   2      659.12      681.23     29.77 o 
  -3   4   2      131.43      119.60      5.21 o 
  -2   4   2      634.45      675.02     23.17 o 
  -1   4   2     2150.40     2033.98     51.43 o 
   0   4   2     3350.89     3101.74     87.04 o 
   1   4   2        0.26        2.90      2.37 o 
   2   4   2     1454.26     1468.18     26.55 o 
   3   4   2       29.54       31.23      2.85 o 
   4   4   2      405.21      411.28     10.24 o 
   5   4   2       94.49       89.72      5.65 o 
   6   4   2      116.92      116.33      8.84 o 
   7   4   2       11.27       11.55      3.94 o 
   8   4   2       14.16       12.84      6.26 o 
  -9   5   2        0.16       -4.04      4.04 o 
  -8   5   2        0.22        1.02      3.76 o 
  -7   5   2       20.01       39.68      8.15 o 
  -6   5   2        1.96        1.65      2.71 o 
  -5   5   2        0.26        1.24      2.35 o 
  -4   5   2       61.13       67.64      9.38 o 
  -3   5   2      215.92      220.04     10.83 o 
  -2   5   2       26.65       24.05      7.41 o 
  -1   5   2     1657.08     1627.78     48.08 o 
   0   5   2      103.53      107.57     10.43 o 
   1   5   2        7.03        8.37      3.51 o 
   2   5   2      401.63      421.87     13.73 o 
   3   5   2     1148.26     1156.10     19.04 o 
   4   5   2       44.70       38.35      4.39 o 
   5   5   2       20.32       21.86      3.77 o 
   6   5   2       40.06       41.09      6.81 o 
   7   5   2       12.48        7.61      4.94 o 
   8   5   2       35.64       61.10     16.44 o 
  -9   6   2        0.58        7.66      6.53 o 
  -8   6   2       19.01       20.08      5.85 o 
  -7   6   2        1.46       -1.34      2.51 o 
  -6   6   2        2.85        1.06      2.41 o 
  -5   6   2       27.25       32.23      6.06 o 
  -4   6   2      494.90      495.05     13.11 o 
  -3   6   2      153.93      152.47     10.82 o 
  -2   6   2        0.90        0.24      2.65 o 
  -1   6   2       10.39        7.70      3.71 o 
   0   6   2     3894.79     3813.88     67.59 o 
   1   6   2        0.30        0.18      1.88 o 
   2   6   2      828.09      828.29     31.56 o 
   3   6   2       34.39       43.49      3.66 o 
   4   6   2      175.64      172.11     10.05 o 
   5   6   2       50.02       46.00      4.74 o 
   6   6   2      139.17      133.73     12.43 o 
   7   6   2       14.41       38.96      9.86 o 
   8   6   2       21.35       24.44      8.58 o 
  -8   7   2        1.35        0.34      5.40 o 
  -7   7   2        2.71       -7.77      7.85 o 
  -6   7   2       22.81       24.68     10.84 o 
  -5   7   2        0.59        3.85      6.83 o 
  -4   7   2       31.50       31.47      3.65 o 
  -3   7   2      742.16      792.31     47.06 o 
  -2   7   2        1.34       -0.90      2.98 o 
  -1   7   2     1478.22     1520.44     52.02 o 
   0   7   2        5.47       10.08      2.84 o 
   1   7   2      723.28      811.80     40.01 o 
   2   7   2      307.29      329.27     18.90 o 
   3   7   2        9.24        5.23      2.43 o 
   4   7   2      100.52      101.91      7.54 o 
   5   7   2       22.57       20.07      3.23 o 
   6   7   2        0.00       -0.05      1.85 o 
   7   7   2      171.74      167.96     21.05 o 
   8   7   2        9.43        1.28      6.00 o 
  -8   8   2        3.59       20.65      9.73 o 
  -7   8   2        8.34        5.13      3.33 o 
  -6   8   2        1.28       -3.82      4.98 o 
  -5   8   2      151.14      154.83     19.13 o 
  -4   8   2        5.67        8.80      3.28 o 
  -3   8   2      857.42      908.68     51.74 o 
  -2   8   2      217.34      225.22     23.46 o 
  -1   8   2      341.98      345.57     16.84 o 
   0   8   2       16.12       12.22      3.19 o 
   1   8   2     1766.21     1850.82     44.91 o 
   2   8   2       24.44       15.88      4.59 o 
   3   8   2      436.25      443.74     18.39 o 
   4   8   2        4.73        2.17      4.78 o 
   5   8   2       19.60       16.00      3.34 o 
   6   8   2       37.68       47.20     11.07 o 
   7   8   2       62.23       62.17     13.49 o 
   8   8   2        9.47       24.66      9.31 o 
  -8   9   2        3.29        0.72      4.24 o 
  -7   9   2        1.24       -9.64      9.64 o 
  -6   9   2      101.41       88.51     21.33 o 
  -5   9   2        1.21        1.33      5.10 o 
  -4   9   2        6.39       21.70     11.21 o 
  -3   9   2        8.84       21.26      9.35 o 
  -2   9   2       80.78       97.47     16.22 o 
  -1   9   2        3.82       -0.04      1.84 o 
   0   9   2     1345.98     1518.07     37.30 o 
   1   9   2      167.63      143.93      7.23 o 
   2   9   2      674.58      772.45     31.52 o 
   3   9   2       71.96       67.82      8.72 o 
   4   9   2       39.45       35.83      5.54 o 
   5   9   2        1.33        1.75      5.61 o 
   6   9   2       96.43       83.89     12.25 o 
   7   9   2        0.93        6.57      7.65 o 
   8   9   2       90.49      120.09     19.35 o 
  -8  10   2        7.20       20.88     12.09 o 
  -7  10   2       12.81       22.93     11.71 o 
  -6  10   2       30.82       33.17      5.65 o 
  -5  10   2      233.37      230.54     15.76 o 
  -4  10   2       12.04       14.78      3.99 o 
  -3  10   2       96.39      103.33     12.64 o 
  -2  10   2       19.35       35.34      5.80 o 
  -1  10   2      371.87      378.44     19.11 o 
   0  10   2      353.72      369.65     23.20 o 
   1  10   2       63.78       63.42      5.23 o 
   2  10   2      110.81      136.25     13.75 o 
   3  10   2      277.27      295.25     18.74 o 
   4  10   2       10.31        9.20      5.33 o 
   5  10   2       20.66       14.54      5.46 o 
   6  10   2       15.04        7.36     10.93 o 
   7  10   2        1.70       -1.68      8.98 o 
   8  10   2        9.49       13.74      7.47 o 
  -8  11   2        2.56       16.52     10.13 o 
  -7  11   2        1.99       -0.34      2.83 o 
  -6  11   2        0.46        1.02      1.14 o 
  -5  11   2        0.64        2.63      2.00 o 
  -4  11   2       26.63       36.59     12.88 o 
  -3  11   2      385.79      388.47     24.97 o 
  -2  11   2       96.93      104.84     10.14 o 
  -1  11   2      370.92      373.07     19.85 o 
   0  11   2        5.58        4.27      1.98 o 
   1  11   2      282.70      276.03     11.73 o 
   2  11   2      234.67      244.08     23.56 o 
   3  11   2      222.74      182.03     24.93 o 
   4  11   2        0.55       -2.31      5.66 o 
   5  11   2       52.24       50.04      7.34 o 
   6  11   2        9.20        3.94      3.34 o 
   7  11   2        1.25        1.09      5.80 o 
  -8  12   2        7.49       23.11     13.99 o 
  -7  12   2       12.52       28.68     15.53 o 
  -6  12   2       29.13       28.99     11.97 o 
  -5  12   2        0.12       -1.52      5.61 o 
  -4  12   2       15.87       16.30     10.18 o 
  -3  12   2       34.58       35.93      6.03 o 
  -2  12   2       15.59       17.07      4.26 o 
  -1  12   2      259.17      255.44     13.81 o 
   0  12   2      160.29      168.79     17.61 o 
   1  12   2      128.34      129.82      8.55 o 
   2  12   2      138.68      142.66     21.26 o 
   3  12   2       34.29       34.32      7.45 o 
   4  12   2      189.59      220.12     27.98 o 
   5  12   2        0.00        2.56      6.03 o 
   6  12   2       13.64       23.29      7.49 o 
   7  12   2        0.82        8.34      9.69 o 
  -7  13   2        0.30        3.10      7.71 o 
  -6  13   2        3.28        4.04      4.27 o 
  -5  13   2        0.40       -3.71      4.96 o 
  -4  13   2       17.35       21.93      4.92 o 
  -3  13   2      148.54      140.22     12.01 o 
  -2  13   2      141.13      140.40     10.73 o 
  -1  13   2      706.65      730.20     25.00 o 
   0  13   2      303.37      300.21     21.66 o 
   1  13   2        8.89        7.85      5.85 o 
   2  13   2       92.96      108.57     19.36 o 
   3  13   2      140.69      145.00     23.53 o 
   4  13   2       13.37        6.25      6.75 o 
   5  13   2       67.10       53.04     10.69 o 
   6  13   2       37.13       45.73     10.19 o 
   7  13   2       14.83       29.32     13.78 o 
  -7  14   2        0.02        2.76      4.10 o 
  -6  14   2        0.55        7.15      8.92 o 
  -5  14   2      189.50      188.00     32.35 o 
  -4  14   2        0.36        0.44      1.39 o 
  -3  14   2        2.28        2.69      1.43 o 
  -2  14   2        7.54       10.64      3.11 o 
  -1  14   2       13.23        6.87      5.54 o 
   0  14   2       89.53       80.34      9.39 o 
   1  14   2      355.01      373.91     34.61 o 
   2  14   2      100.48      108.72     19.92 o 
   3  14   2       14.08       23.29     10.41 o 
   4  14   2      142.19      105.93     22.71 o 
   5  14   2       17.11       22.85      7.55 o 
   6  14   2       18.28       13.26      5.65 o 
   7  14   2        0.28       12.93      9.73 o 
  -7  15   2        0.14        1.92      6.33 o 
  -6  15   2        3.05        2.15      3.28 o 
  -5  15   2        1.52       -3.38      4.66 o 
  -4  15   2      173.82      173.75     12.00 o 
  -3  15   2       12.37       16.29      4.36 o 
  -2  15   2       30.90       31.88      6.31 o 
  -1  15   2       47.90       50.25      9.14 o 
   0  15   2        0.95        2.22      3.82 o 
   1  15   2       11.40        6.44      7.31 o 
   2  15   2       18.86       16.22      7.20 o 
   3  15   2        2.04        6.23      6.85 o 
   4  15   2      526.53      586.47     53.79 o 
   5  15   2        0.49       -2.21      7.49 o 
   6  15   2      127.70      138.30     18.21 o 
  -7  16   2        0.89        4.44     11.43 o 
  -6  16   2        0.62      -10.40     10.40 o 
  -5  16   2        1.55       -6.98      8.43 o 
  -4  16   2      124.68      157.78     29.86 o 
  -3  16   2     1090.98     1130.55     73.91 o 
  -2  16   2      962.86      953.27     64.99 o 
  -1  16   2     1218.63     1147.28     43.18 o 
   0  16   2      178.24      148.08     13.94 o 
   1  16   2       25.92       40.43      8.97 o 
   2  16   2        0.63        0.32      5.34 o 
   3  16   2        4.35        2.86      6.79 o 
   4  16   2       59.62       73.83     19.92 o 
   5  16   2        6.54       -2.62      4.69 o 
   6  16   2        2.30        6.70      7.40 o 
  -6  17   2        0.87       14.93      9.10 o 
  -5  17   2        7.13        0.62      3.74 o 
  -4  17   2        5.65       -4.26      5.74 o 
  -3  17   2       89.53       92.97     22.53 o 
  -2  17   2       77.42      102.60     22.43 o 
  -1  17   2      286.31      255.04     20.92 o 
   0  17   2       87.07       77.14     12.85 o 
   1  17   2        2.25        1.60      2.40 o 
   2  17   2      193.45      197.30     29.94 o 
   3  17   2        0.43        1.34      5.29 o 
   4  17   2        9.01        3.99      5.74 o 
   5  17   2        2.86        9.24      8.26 o 
   6  17   2        0.94        0.77      3.79 o 
  -6  18   2        0.91        4.60      8.17 o 
  -5  18   2        2.23      -11.58     11.58 o 
  -4  18   2       18.60        4.40      5.27 o 
  -3  18   2        3.50        5.41      6.92 o 
  -2  18   2        0.02        4.20      5.80 o 
  -1  18   2        0.00       -5.46      5.67 o 
   0  18   2       28.84       18.25      9.09 o 
   1  18   2       67.60       57.52     11.11 o 
   2  18   2       55.76       85.70     20.77 o 
   3  18   2       16.82       13.34      7.87 o 
   4  18   2       24.63       14.10      8.12 o 
   5  18   2        7.12        4.18      5.30 o 
  -5  19   2        1.22       -7.51      8.88 o 
  -4  19   2        0.76       11.55      9.17 o 
  -3  19   2        5.00       -1.72      7.55 o 
  -2  19   2        7.99        4.68      4.02 o 
  -1  19   2       57.73       53.78     16.48 o 
   0  19   2       51.18       59.69     16.46 o 
   1  19   2       10.17       13.17      5.33 o 
   2  19   2       30.06       23.99      7.27 o 
   3  19   2       27.79       56.22     17.56 o 
   4  19   2       19.72        9.95      7.43 o 
   5  19   2        3.63        2.21      5.39 o 
  -5  20   2        0.92        6.05      5.42 o 
  -4  20   2        0.04       11.92     10.04 o 
  -3  20   2        0.03        7.54      5.64 o 
  -2  20   2        0.01        1.52      6.88 o 
  -1  20   2        9.29        9.55      7.68 o 
   0  20   2        0.02        0.01      5.66 o 
   1  20   2        5.18       11.77      5.26 o 
   2  20   2       84.58      131.00     17.98 o 
   3  20   2        7.10       14.15      9.64 o 
   4  20   2        1.64        4.85      6.23 o 
  -4  21   2        0.78       -6.58      7.27 o 
  -3  21   2        0.73      -10.54     10.54 o 
  -2  21   2        0.96       -6.39      6.87 o 
  -1  21   2        0.08       -7.43      7.43 o 
   0  21   2        2.98        4.01      4.51 o 
   1  21   2        0.28       -7.69      7.69 o 
   2  21   2       18.77        7.53      5.24 o 
   3  21   2        0.52        1.95      2.97 o 
   4  21   2        0.09        9.65      8.76 o 
  -3  22   2        0.03      -10.76     10.76 o 
  -2  22   2        4.36        5.65      6.22 o 
  -1  22   2       11.13       12.07      8.89 o 
   0  22   2       14.33        8.84     11.12 o 
   1  22   2       29.21       51.31     25.52 o 
   2  22   2        0.94        8.98      5.88 o 
   3  22   2       29.42       42.28     11.26 o 
  -2  23   2        3.66        1.99      3.94 o 
  -1  23   2        1.23       -9.11      9.11 o 
   0  23   2       43.38       37.78     22.88 o 
   1  23   2       16.79       17.66      8.89 o 
   2  23   2       78.55      120.72     18.57 o 
   0  24   2        6.78        4.96      4.36 o 
  -9   0   3       26.08       38.40     10.84 o 
  -7   0   3        0.16        0.72      7.63 o 
  -5   0   3      699.02      690.82     38.90 o 
  -3   0   3       49.47       90.51     46.31 o 
  -1   0   3    10594.40     9906.24    104.09 o 
   1   0   3     2620.33     2449.38     31.90 o 
   3   0   3      232.13      275.89     10.98 o 
   5   0   3       72.41       61.00      5.51 o 
   7   0   3       10.23       15.93      5.39 o 
  -9   1   3       22.48       25.45      6.61 o 
  -8   1   3       22.45       15.52      4.53 o 
  -7   1   3       75.62       75.86      9.23 o 
  -6   1   3        1.25        1.38      1.22 o 
  -5   1   3       29.00       32.50      3.23 o 
  -4   1   3       50.97       59.28      4.09 o 
  -3   1   3     3683.17     3693.02     40.63 o 
  -2   1   3     2826.02     2738.29     25.58 o 
  -1   1   3       29.28       35.32      3.35 o 
   0   1   3       14.94       13.04      1.33 o 
   1   1   3     1453.39     1397.49     20.47 o 
   2   1   3      527.06      579.55      9.34 o 
   3   1   3      382.30      377.31      7.29 o 
   4   1   3       68.49       68.36      3.64 o 
   5   1   3       26.68       23.38      2.64 o 
   6   1   3        4.85        1.75      3.40 o 
   7   1   3        7.02        7.67      2.85 o 
   8   1   3       48.10       57.69     15.24 o 
  -9   2   3        0.03       -3.37      3.37 o 
  -8   2   3        0.22        2.28      2.72 o 
  -7   2   3        0.81        2.14      3.00 o 
  -6   2   3        3.28        1.52      2.29 o 
  -5   2   3        0.38       -0.60      1.65 o 
  -4   2   3        6.89       10.49      3.47 o 
  -3   2   3      380.56      380.73     13.21 o 
  -2   2   3      165.00      145.15      8.08 o 
  -1   2   3     3760.22     3573.01     33.16 o 
   0   2   3      633.90      536.20     11.49 o 
   1   2   3      164.53      161.19     11.08 o 
   2   2   3        0.28        0.32      0.67 o 
   3   2   3       59.29       68.84      3.32 o 
   4   2   3      259.08      272.92      7.61 o 
   5   2   3      113.45      118.53      6.25 o 
   6   2   3        9.52        7.36      1.85 o 
   7   2   3        4.44        7.39      2.81 o 
   8   2   3       18.73       28.40     15.00 o 
  -9   3   3        6.83        3.09      5.50 o 
  -8   3   3       23.20       23.92      6.96 o 
  -7   3   3        7.97        2.49      1.47 o 
  -6   3   3       20.50       15.86      4.03 o 
  -5   3   3        9.36        7.00      1.84 o 
  -4   3   3       20.31       16.35      2.81 o 
  -3   3   3      230.86      253.76     13.24 o 
  -2   3   3     1487.79     1530.98     57.51 o 
  -1   3   3     2145.04     2076.61     26.33 o 
   0   3   3     1849.22     1824.75     22.55 o 
   1   3   3      320.44      341.79     15.60 o 
   2   3   3       45.40       29.22      2.99 o 
   3   3   3      450.83      447.41     10.84 o 
   4   3   3       80.00       77.48      4.06 o 
   5   3   3        5.41        3.70      1.63 o 
   6   3   3       29.48       23.44      3.32 o 
   7   3   3        8.11        8.04      2.67 o 
   8   3   3        0.23        3.24      7.31 o 
  -9   4   3        4.39        4.19      2.76 o 
  -8   4   3        9.72       10.55      4.79 o 
  -7   4   3        5.80        0.54      1.88 o 
  -6   4   3        0.53       -1.13      1.92 o 
  -5   4   3       50.79       48.91      6.36 o 
  -4   4   3       16.51       14.65      4.00 o 
  -3   4   3        9.28       10.95      2.62 o 
  -2   4   3      101.67      106.39      9.77 o 
  -1   4   3       76.26       66.48      7.89 o 
   0   4   3        3.97        3.06      1.88 o 
   1   4   3       52.55       70.20      5.99 o 
   2   4   3      130.28      125.87      5.16 o 
   3   4   3      529.49      511.57     12.34 o 
   4   4   3       82.21       86.06      5.88 o 
   5   4   3       31.70       31.02      3.68 o 
   6   4   3       72.92       62.89      5.78 o 
   7   4   3        8.86       18.05      6.53 o 
   8   4   3       19.67       24.28     14.95 o 
  -9   5   3        3.12       -3.54      6.09 o 
  -8   5   3        1.04       -2.52      3.29 o 
  -7   5   3       24.49       30.24      7.97 o 
  -6   5   3        1.68        0.66      3.55 o 
  -5   5   3        9.64        9.20      3.29 o 
  -4   5   3       11.70       10.70      3.79 o 
  -3   5   3        0.00       -1.35      1.35 o 
  -2   5   3      127.86      121.88     16.15 o 
  -1   5   3       25.92       32.33      4.99 o 
   0   5   3       82.56       93.00      6.84 o 
   1   5   3     1711.51     1799.77     30.82 o 
   2   5   3      438.91      396.91      9.77 o 
   3   5   3     1152.71     1240.09     36.32 o 
   4   5   3        3.28        3.30      1.43 o 
   5   5   3       16.69       15.86      2.76 o 
   6   5   3        0.50        2.32      1.65 o 
   7   5   3        7.34       -2.97      5.43 o 
   8   5   3       14.17       25.04     13.82 o 
  -9   6   3        0.48       -2.28      3.31 o 
  -8   6   3        1.18        3.64      3.25 o 
  -7   6   3        0.84       -1.44      2.64 o 
  -6   6   3        0.43        1.21      3.12 o 
  -5   6   3       12.91        8.51      3.70 o 
  -4   6   3        0.15       -2.76      2.76 o 
  -3   6   3       80.62       89.48     10.29 o 
  -2   6   3      134.71      146.99     18.23 o 
  -1   6   3      236.14      249.14     14.17 o 
   0   6   3       42.97       34.15      6.68 o 
   1   6   3      257.45      274.35     13.23 o 
   2   6   3       15.60       13.91      2.26 o 
   3   6   3      590.42      641.35     19.81 o 
   4   6   3       14.49       22.52      4.07 o 
   5   6   3      204.68      204.19     10.92 o 
   6   6   3        0.00        2.92      3.25 o 
   7   6   3       56.05       53.59     12.29 o 
   8   6   3        1.58        5.24      5.15 o 
  -8   7   3        8.89       12.07      6.66 o 
  -7   7   3        0.16       -2.28      8.91 o 
  -6   7   3       14.39       13.79      6.27 o 
  -5   7   3       19.60       21.06     10.31 o 
  -4   7   3       86.52       81.08      5.25 o 
  -3   7   3       88.43      102.16     11.51 o 
  -2   7   3      165.01      197.67     21.44 o 
  -1   7   3       11.50        9.69      2.91 o 
   0   7   3     3564.52     3574.56     79.35 o 
   1   7   3       62.86       64.29      7.08 o 
   2   7   3      669.12      743.18     29.05 o 
   3   7   3       30.95       37.90      4.47 o 
   4   7   3        6.58        7.10      2.33 o 
   5   7   3       15.09       10.68      3.20 o 
   6   7   3       48.25       57.72      8.88 o 
   7   7   3        7.57        8.86      6.21 o 
   8   7   3        3.33        6.55      7.93 o 
  -8   8   3       42.67       41.80     11.43 o 
  -7   8   3       13.50       18.33     11.55 o 
  -6   8   3        9.45       31.29     12.60 o 
  -5   8   3       62.95       61.56     17.05 o 
  -4   8   3      164.75      156.79     13.07 o 
  -3   8   3       34.12       40.50      7.57 o 
  -2   8   3       10.71       29.17      9.04 o 
  -1   8   3      116.98      114.03      8.46 o 
   0   8   3     2294.93     2441.04     47.06 o 
   1   8   3      913.13      986.92     29.24 o 
   2   8   3     1190.36     1266.65     39.70 o 
   3   8   3       79.24       79.99      9.67 o 
   4   8   3        1.57        0.35      1.80 o 
   5   8   3       61.10       60.27      7.43 o 
   6   8   3      291.63      320.88     24.57 o 
   7   8   3      115.19      138.30     19.65 o 
   8   8   3       83.76      104.49     17.97 o 
  -8   9   3       12.10        9.13     11.76 o 
  -7   9   3       52.00       38.30     16.23 o 
  -6   9   3       16.71        6.10      5.30 o 
  -5   9   3      471.64      454.59     28.93 o 
  -4   9   3        5.44       11.52      5.67 o 
  -3   9   3     1114.48     1294.45     44.25 o 
  -2   9   3      358.11      411.79     22.64 o 
  -1   9   3     2386.62     2648.50     88.46 o 
   0   9   3      581.40      698.31     26.24 o 
   1   9   3      901.79      937.21     30.28 o 
   2   9   3      146.48      168.77     15.14 o 
   3   9   3        6.14        4.65      2.40 o 
   4   9   3        0.47       -1.89      1.89 o 
   5   9   3      158.63      180.37     18.48 o 
   6   9   3        0.29        5.69      5.09 o 
   7   9   3        3.52       -0.55      6.76 o 
  -8  10   3        0.23       -3.47      3.47 o 
  -7  10   3        0.27       13.64      9.09 o 
  -6  10   3        0.64       -0.04      3.85 o 
  -5  10   3        7.15        6.19      2.45 o 
  -4  10   3        3.22        2.46      3.26 o 
  -3  10   3       27.22       43.30      8.23 o 
  -2  10   3      493.25      510.09     26.31 o 
  -1  10   3       16.01       14.72      4.57 o 
   0  10   3        2.80        6.36      4.89 o 
   1  10   3        0.30        1.19      1.83 o 
   2  10   3        1.67       19.62     48.02 o 
   3  10   3       80.49       71.21      9.17 o 
   4  10   3        2.47        3.17      1.53 o 
   5  10   3       40.37       39.55      8.75 o 
   6  10   3       55.42       68.78     11.88 o 
   7  10   3       25.54       25.65      7.62 o 
  -8  11   3       24.19       13.86     12.22 o 
  -7  11   3        0.57       -4.63      5.51 o 
  -6  11   3       34.48       33.28     13.60 o 
  -5  11   3       19.84       14.07      3.52 o 
  -4  11   3       76.23       62.50     16.99 o 
  -3  11   3      230.75      229.41     28.95 o 
  -2  11   3       20.07       20.00      5.13 o 
  -1  11   3        7.37       10.42      3.82 o 
   0  11   3       14.50       21.60      7.16 o 
   1  11   3       90.93       91.08      5.71 o 
   2  11   3     1598.10     1644.28     69.16 o 
   3  11   3      328.72      341.11     20.49 o 
   4  11   3       47.45       38.63     11.81 o 
   5  11   3      185.63      168.85     18.45 o 
   6  11   3        1.03       -4.65      4.65 o 
   7  11   3       32.50       40.97      9.35 o 
  -8  12   3        1.04        0.46      9.84 o 
  -7  12   3       59.16       55.02     19.07 o 
  -6  12   3        0.15        6.07      6.63 o 
  -5  12   3       11.19       16.03      9.72 o 
  -4  12   3        0.04       -0.24      4.78 o 
  -3  12   3      238.58      238.51     30.61 o 
  -2  12   3       64.95       73.92      9.81 o 
  -1  12   3       28.43       51.39     12.17 o 
   0  12   3        5.28        7.17      5.22 o 
   1  12   3      118.43      107.84      6.89 o 
   2  12   3       45.96       48.09     12.49 o 
   3  12   3       74.04       85.45     17.27 o 
   4  12   3      310.82      347.42     37.31 o 
   5  12   3       18.28       17.98      6.09 o 
   6  12   3       88.49       86.11     15.79 o 
   7  12   3        0.32       -2.34      4.73 o 
  -7  13   3        6.79       -0.80      6.00 o 
  -6  13   3        1.04        5.74      7.81 o 
  -5  13   3       12.83        3.11      4.61 o 
  -4  13   3        0.00       55.13     15.44 o 
  -3  13   3       36.13       30.22      6.38 o 
  -2  13   3       11.32        5.41      6.94 o 
  -1  13   3       26.86       16.10      6.63 o 
   0  13   3        4.58        4.54      3.37 o 
   1  13   3       14.21       16.60      3.09 o 
   2  13   3     2011.93     2187.46     86.51 o 
   3  13   3      186.55      202.51     27.96 o 
   4  13   3      490.79      458.25     27.33 o 
   5  13   3       28.05       18.74      8.98 o 
   6  13   3       66.62       67.13     12.56 o 
   7  13   3       30.02       36.79     15.33 o 
  -7  14   3       32.81       34.82     16.79 o 
  -6  14   3        1.87        4.71      5.07 o 
  -5  14   3        0.21        1.65      4.84 o 
  -4  14   3       34.72       39.02      7.19 o 
  -3  14   3       23.92       36.84      7.09 o 
  -2  14   3      368.05      380.97     29.87 o 
  -1  14   3      781.09      703.65     31.88 o 
   0  14   3        9.79       10.75      3.29 o 
   1  14   3      626.22      578.17     37.75 o 
   2  14   3       43.06       48.63     14.24 o 
   3  14   3       37.41       24.24     10.33 o 
   4  14   3        0.00       -6.56      6.56 o 
   5  14   3        2.64       -0.10      3.34 o 
   6  14   3        0.48       -2.59      2.94 o 
  -7  15   3       48.26       59.13     21.13 o 
  -6  15   3       12.34       -5.23      7.02 o 
  -5  15   3       11.45       11.56     10.86 o 
  -4  15   3        0.04        0.12      1.60 o 
  -3  15   3      354.82      381.46     24.27 o 
  -2  15   3        3.73       -0.31      3.42 o 
  -1  15   3        1.86        0.29      1.85 o 
   0  15   3      151.97      142.81     11.07 o 
   1  15   3     1407.47     1293.12     63.10 o 
   2  15   3      140.68      150.03     16.05 o 
   3  15   3     1204.33     1196.88     73.17 o 
   4  15   3       73.89       69.13     17.87 o 
   5  15   3        8.53        3.53      2.65 o 
   6  15   3       16.06        6.24     14.20 o 
  -7  16   3        7.30       -1.62      7.21 o 
  -6  16   3        3.60       -3.51     10.06 o 
  -5  16   3        6.65       20.35     11.48 o 
  -4  16   3       50.67       56.58      8.54 o 
  -3  16   3       94.70       95.54     12.61 o 
  -2  16   3       45.76       17.10      8.78 o 
  -1  16   3      378.96      331.95     18.61 o 
   0  16   3       52.54       52.79      8.01 o 
   1  16   3      124.99       91.74     17.63 o 
   2  16   3      314.09      285.94     36.65 o 
   3  16   3        0.10        9.96      8.29 o 
   4  16   3       32.61       23.21     11.20 o 
   5  16   3        0.14        7.34      6.19 o 
   6  16   3       16.32       22.96      8.06 o 
  -6  17   3       32.61       62.75     21.66 o 
  -5  17   3       12.92       10.94      9.83 o 
  -4  17   3      594.99      629.75     60.87 o 
  -3  17   3       10.58        4.18      2.78 o 
  -2  17   3      719.59      683.97     56.88 o 
  -1  17   3       76.68       71.30     10.90 o 
   0  17   3        0.07        1.03      1.81 o 
   1  17   3       19.09       23.99      6.98 o 
   2  17   3        0.17        4.36      3.46 o 
   3  17   3        9.37       11.62      8.95 o 
   4  17   3       51.56       58.08     17.97 o 
   5  17   3        1.28       -5.50      6.82 o 
  -6  18   3        8.39       16.14      9.97 o 
  -5  18   3        5.99        6.08      3.82 o 
  -4  18   3       25.30       33.23     15.20 o 
  -3  18   3       12.35        0.31      5.34 o 
  -2  18   3        1.71        9.81      8.39 o 
  -1  18   3       11.46       -0.41      2.80 o 
   0  18   3        9.76       13.33      8.02 o 
   1  18   3       22.63       34.62      9.62 o 
   2  18   3        5.62       12.51      5.77 o 
   3  18   3        0.45        2.44      3.01 o 
   4  18   3        1.23        2.58      6.77 o 
   5  18   3        9.83       37.91     16.19 o 
  -5  19   3       34.65       33.08     16.82 o 
  -4  19   3        6.20       18.70     10.56 o 
  -3  19   3       76.73       40.59     15.72 o 
  -2  19   3        3.91        6.16      6.12 o 
  -1  19   3      148.24      107.21     23.45 o 
   0  19   3        0.12        0.53      3.61 o 
   1  19   3       13.95       18.73      6.41 o 
   2  19   3       53.86       75.06     13.10 o 
   3  19   3       23.15       17.30     12.91 o 
   4  19   3        5.58       -0.13      5.03 o 
   5  19   3       30.69       10.41      9.21 o 
  -5  20   3        9.76       -6.28      7.77 o 
  -4  20   3        0.23        2.14      4.83 o 
  -3  20   3        3.40       -2.68      8.51 o 
  -2  20   3       36.09       58.26     18.00 o 
  -1  20   3        1.29       -2.23      6.09 o 
   0  20   3        0.18        2.82      3.37 o 
   1  20   3        5.29        3.08      5.57 o 
   2  20   3        6.36        9.50      5.30 o 
   3  20   3       17.69       38.84      9.35 o 
   4  20   3        3.56        7.35      4.75 o 
  -4  21   3       19.63       22.21     11.50 o 
  -3  21   3        4.84      -10.49     10.49 o 
  -2  21   3       39.43       53.61     18.58 o 
  -1  21   3       28.69       40.08     16.12 o 
   0  21   3        6.39       13.49      8.57 o 
   1  21   3       12.58       21.49      7.43 o 
   2  21   3        1.61        6.37      4.63 o 
   3  21   3       58.95       79.59     14.57 o 
  -3  22   3        0.27        5.14      6.70 o 
  -2  22   3        8.49       20.94     13.09 o 
  -1  22   3        1.22        6.22      8.27 o 
   0  22   3       27.90       27.12      8.35 o 
   1  22   3        9.18       22.21     10.91 o 
   2  22   3        7.35        3.09      3.06 o 
   3  22   3        1.92       -3.30      4.68 o 
  -2  23   3       22.80       43.79     19.46 o 
  -1  23   3        2.30       -5.08      6.39 o 
   0  23   3       16.04       12.79      6.32 o 
   1  23   3       13.34       21.92      7.66 o 
  -8   0   4        7.74       -0.30      4.38 o 
  -6   0   4     1689.25     1628.29     68.05 o 
  -4   0   4    18662.80    19106.69    217.74 o 
  -2   0   4     2127.30     2072.04     39.50 o 
   0   0   4      955.74      969.75     15.40 o 
   2   0   4     6078.74     6341.47     51.82 o 
   4   0   4       70.41       96.27     10.17 o 
   6   0   4        0.88        3.60      3.09 o 
   8   0   4       40.86       14.64      9.36 o 
  -9   1   4        0.06       -0.78      3.07 o 
  -8   1   4       16.13       17.28      4.39 o 
  -7   1   4        0.50        3.41      3.34 o 
  -6   1   4      281.37      262.07     12.02 o 
  -5   1   4        8.80        8.27      2.11 o 
  -4   1   4        6.26       17.05      5.01 o 
  -3   1   4       77.71       89.69      6.73 o 
  -2   1   4      115.67      118.67      5.47 o 
  -1   1   4      113.20      105.91      5.12 o 
   0   1   4      718.79      705.43     10.89 o 
   1   1   4      164.18      199.38      7.56 o 
   2   1   4      671.26      704.77     12.62 o 
   3   1   4      866.78      873.89     12.09 o 
   4   1   4      222.13      240.86      7.11 o 
   5   1   4      278.82      294.04     10.22 o 
   6   1   4       73.68       69.96      7.17 o 
   7   1   4        1.17        2.53      2.64 o 
   8   1   4        7.29       -2.87      4.47 o 
  -9   2   4        9.29        4.44      3.93 o 
  -8   2   4       48.72       51.36      8.33 o 
  -7   2   4       41.99       53.12      7.67 o 
  -6   2   4      117.62      107.41     10.04 o 
  -5   2   4      187.42      194.09     12.42 o 
  -4   2   4      204.23      192.40     13.94 o 
  -3   2   4     1164.06     1208.99     27.92 o 
  -2   2   4      966.13      925.47     15.23 o 
  -1   2   4      419.29      402.42      9.05 o 
   0   2   4     7665.51     7490.80     67.54 o 
   1   2   4     1768.56     1747.69     60.42 o 
   2   2   4     1296.66     1299.22     17.77 o 
   3   2   4        1.21        3.98      1.34 o 
   4   2   4      257.59      263.05      7.16 o 
   5   2   4        4.68        3.97      1.18 o 
   6   2   4        6.64        3.89      1.79 o 
   7   2   4       86.50       82.08     11.15 o 
   8   2   4        4.03       13.50      6.30 o 
  -9   3   4        4.41       10.23      6.93 o 
  -8   3   4       26.29       18.26      6.08 o 
  -7   3   4       17.34       12.96      8.05 o 
  -6   3   4        5.03        0.19      3.37 o 
  -5   3   4       22.39       17.84      4.26 o 
  -4   3   4      484.65      516.67     21.14 o 
  -3   3   4       25.26       17.67      3.57 o 
  -2   3   4      235.63      248.03      8.19 o 
  -1   3   4      482.31      412.52     13.91 o 
   0   3   4       74.42       68.24      4.79 o 
   1   3   4      907.69      838.52     53.19 o 
   2   3   4      423.93      404.56     11.76 o 
   3   3   4      518.03      531.37     13.34 o 
   4   3   4        6.89        4.00      1.14 o 
   5   3   4       95.13       95.74      6.65 o 
   6   3   4       95.27      101.55     11.74 o 
   7   3   4        0.38       -1.40      4.85 o 
   8   3   4        1.57        6.94      5.64 o 
  -9   4   4        1.52       -3.56      3.56 o 
  -8   4   4        0.66        4.51      5.95 o 
  -7   4   4        2.00       -0.51      3.27 o 
  -6   4   4       18.85       15.73      4.72 o 
  -5   4   4       12.06       15.16      5.10 o 
  -4   4   4        0.62       27.22      5.49 o 
  -3   4   4      682.44      674.44     21.79 o 
  -2   4   4      135.43      128.71      7.18 o 
  -1   4   4        0.93        1.20      1.65 o 
   0   4   4     2690.69     2695.97     53.99 o 
   1   4   4      506.34      554.69     13.80 o 
   2   4   4      975.94     1041.44     19.28 o 
   3   4   4      135.16      165.25      9.14 o 
   4   4   4      354.82      364.01     12.13 o 
   5   4   4       52.08       56.00      5.03 o 
   6   4   4       39.78       33.78      8.13 o 
   7   4   4        5.45        2.60      3.52 o 
   8   4   4       21.22       18.54     12.46 o 
  -9   5   4        0.95       -1.65      4.54 o 
  -8   5   4        0.18        0.75      3.07 o 
  -7   5   4        0.27        0.73      4.04 o 
  -6   5   4       10.75       14.59      5.37 o 
  -5   5   4        7.07        1.98      2.00 o 
  -4   5   4       12.81        9.44      5.96 o 
  -3   5   4      197.02      209.98     12.41 o 
  -2   5   4      262.72      253.44     10.90 o 
  -1   5   4        3.05        7.37      5.12 o 
   0   5   4      406.26      430.71     17.65 o 
   1   5   4     1055.45     1171.20     29.30 o 
   2   5   4       62.84       54.62      2.74 o 
   3   5   4      199.85      204.05      7.05 o 
   4   5   4       39.05       34.48      4.10 o 
   5   5   4       39.24       46.62      5.08 o 
   6   5   4      133.63      111.90     15.05 o 
   7   5   4       11.06       18.57      6.96 o 
   8   5   4       41.85       61.35     22.14 o 
  -9   6   4        0.10        1.69      3.03 o 
  -8   6   4        0.65        5.29      5.40 o 
  -7   6   4        9.72       21.84      6.23 o 
  -6   6   4       43.98       52.33     10.78 o 
  -5   6   4       45.25       54.57      7.91 o 
  -4   6   4       11.44        6.88      3.40 o 
  -3   6   4       10.34        7.84      1.70 o 
  -2   6   4     1015.94     1044.25     34.21 o 
  -1   6   4       10.45        6.80      2.69 o 
   0   6   4      922.45      915.13     28.13 o 
   1   6   4      115.33      138.91     11.42 o 
   2   6   4      366.60      432.41     10.65 o 
   3   6   4      315.36      319.00      9.70 o 
   4   6   4      344.47      333.63     13.83 o 
   5   6   4       68.41       75.93      7.27 o 
   6   6   4      105.06      112.61     12.50 o 
   7   6   4       13.13       12.09      4.85 o 
   8   6   4       22.61       17.89     12.08 o 
  -8   7   4        4.63        2.84      3.38 o 
  -7   7   4        8.66        9.76      4.96 o 
  -6   7   4       13.31       11.61      5.87 o 
  -5   7   4       92.22       92.63     19.82 o 
  -4   7   4        1.85       16.10      7.61 o 
  -3   7   4      189.12      190.34     15.60 o 
  -2   7   4       11.98       15.03      4.51 o 
  -1   7   4      579.29      627.35     54.36 o 
   0   7   4      574.26      659.42     31.78 o 
   1   7   4       41.36       52.97      7.93 o 
   2   7   4      438.50      439.74     11.19 o 
   3   7   4       24.69       26.61      3.86 o 
   4   7   4        2.17        2.53      2.48 o 
   5   7   4      624.18      627.05     31.56 o 
   6   7   4       38.03       38.64      7.29 o 
   7   7   4       70.28       78.63     22.97 o 
  -8   8   4        1.16       -2.98      4.29 o 
  -7   8   4       30.82       57.74     19.39 o 
  -6   8   4        6.87       22.49     11.85 o 
  -5   8   4      140.29      157.69     26.87 o 
  -4   8   4        0.72        5.84      3.57 o 
  -3   8   4        3.88        3.19      3.19 o 
  -2   8   4       21.02       19.51      5.17 o 
  -1   8   4     1619.36     1675.99     41.26 o 
   0   8   4        3.23        8.06      4.20 o 
   1   8   4      802.34      808.73     33.37 o 
   2   8   4       45.93       50.90      4.00 o 
   3   8   4       75.83       87.92      8.23 o 
   4   8   4       36.09       47.84      5.96 o 
   5   8   4      153.13      166.89     11.65 o 
   6   8   4       38.66       45.80      9.50 o 
   7   8   4        7.81        6.00      5.14 o 
  -8   9   4       16.92       19.72      8.44 o 
  -7   9   4        0.32        5.71      8.70 o 
  -6   9   4        0.95       -9.31      9.31 o 
  -5   9   4        4.75       -0.94      5.75 o 
  -4   9   4       31.57       26.79      7.03 o 
  -3   9   4        3.27        6.84      2.75 o 
  -2   9   4      688.15      688.48     30.22 o 
  -1   9   4      267.05      276.64     14.25 o 
   0   9   4      342.12      413.27     28.25 o 
   1   9   4      112.83      124.25     11.26 o 
   2   9   4       52.01       54.82      3.59 o 
   3   9   4        1.06        0.05      1.88 o 
   4   9   4      399.48      394.41     17.77 o 
   5   9   4       14.27       12.32      5.30 o 
   6   9   4      251.14      273.95     23.87 o 
   7   9   4        0.32        1.55      3.47 o 
  -8  10   4        1.63       11.60      9.52 o 
  -7  10   4       40.71       55.03     19.12 o 
  -6  10   4        6.01        6.15      8.87 o 
  -5  10   4        0.53       -0.59      4.57 o 
  -4  10   4       63.56      110.02     21.88 o 
  -3  10   4       46.25       63.20     15.16 o 
  -2  10   4      474.78      487.76     26.12 o 
  -1  10   4       57.55       43.43     11.12 o 
   0  10   4        0.16        1.46      2.64 o 
   1  10   4      423.18      409.21     24.13 o 
   2  10   4        1.16        0.70      2.30 o 
   3  10   4       21.75       24.54      5.20 o 
   4  10   4       28.03       28.66      4.96 o 
   5  10   4       37.54       43.00     17.76 o 
   6  10   4       54.72       60.90     11.43 o 
   7  10   4        1.58       -2.97      3.31 o 
  -8  11   4        0.29       14.21     11.42 o 
  -7  11   4       15.69        8.18      4.23 o 
  -6  11   4       14.60       45.04     17.31 o 
  -5  11   4       88.56       84.22      9.17 o 
  -4  11   4       43.50       39.91     13.61 o 
  -3  11   4       67.73       45.78     13.84 o 
  -2  11   4        7.76       12.85      4.48 o 
  -1  11   4      182.56      186.11     22.71 o 
   0  11   4       98.98       79.54     14.49 o 
   1  11   4      621.43      611.47     27.86 o 
   2  11   4       76.78       83.30      8.55 o 
   3  11   4      272.54      258.10     41.73 o 
   4  11   4       24.44       25.80      5.06 o 
   5  11   4       27.58       35.99      8.84 o 
   6  11   4        2.49        7.69      4.51 o 
   7  11   4       13.55       13.19     11.19 o 
  -8  12   4       10.95       19.66     12.76 o 
  -7  12   4        0.32       -9.23      9.23 o 
  -6  12   4        9.69       14.48     10.12 o 
  -5  12   4       47.59       38.67     13.57 o 
  -4  12   4        0.18       19.46     11.07 o 
  -3  12   4      375.86      479.25     43.87 o 
  -2  12   4        2.45        1.13      3.25 o 
  -1  12   4      339.15      338.26     31.81 o 
   0  12   4      120.42      120.29     13.01 o 
   1  12   4      179.50      199.30     21.01 o 
   2  12   4      159.34      151.90     13.87 o 
   3  12   4        0.02        2.20      2.23 o 
   4  12   4      106.73        9.02     51.34 o 
   5  12   4        1.88       -1.79      5.00 o 
   6  12   4        3.77       11.41      5.53 o 
   7  12   4       11.08       28.08     13.17 o 
  -7  13   4        0.13        4.83      4.92 o 
  -6  13   4       20.56       31.05     13.31 o 
  -5  13   4        2.47       -2.71      7.31 o 
  -4  13   4       95.83      100.65     21.95 o 
  -3  13   4      238.99      255.22     32.74 o 
  -2  13   4      209.74      235.03     29.48 o 
  -1  13   4       32.68       27.26      7.41 o 
   0  13   4       41.41       39.23      7.70 o 
   1  13   4      119.34      107.50      7.47 o 
   2  13   4      149.54      134.82     13.84 o 
   3  13   4       99.87      105.60     20.02 o 
   4  13   4      191.71      195.96     29.21 o 
   5  13   4       12.05        3.47      2.13 o 
   6  13   4       11.60       14.39      5.79 o 
  -7  14   4       77.71       64.93     22.94 o 
  -6  14   4        0.09       -6.08      7.82 o 
  -5  14   4        1.76        7.09      6.50 o 
  -4  14   4        6.57        7.00      6.45 o 
  -3  14   4       63.74       64.08     17.44 o 
  -2  14   4      155.14      156.70     24.57 o 
  -1  14   4      233.52      237.22     19.34 o 
   0  14   4      448.05      414.11     25.84 o 
   1  14   4       23.73       31.53      6.40 o 
   2  14   4      325.82      317.97     28.91 o 
   3  14   4       24.85       20.92      5.57 o 
   4  14   4       18.92       47.48     15.59 o 
   5  14   4        1.72        5.38      4.05 o 
   6  14   4        5.41       -3.31      3.39 o 
  -7  15   4        4.05       -9.75      9.75 o 
  -6  15   4       92.87      127.30     29.88 o 
  -5  15   4       14.58        6.74      6.33 o 
  -4  15   4       16.29       14.99     10.29 o 
  -3  15   4       57.78       63.06     17.52 o 
  -2  15   4        5.59        3.61      1.72 o 
  -1  15   4        4.90        4.09      3.86 o 
   0  15   4        0.85       -0.01      1.75 o 
   1  15   4        9.49        7.94      2.16 o 
   2  15   4      799.81      806.00     36.71 o 
   3  15   4       37.73       28.94      7.07 o 
   4  15   4      155.61      152.46     27.82 o 
   5  15   4        2.73        3.01      4.16 o 
   6  15   4        2.30        0.85      4.28 o 
  -6  16   4       38.63       65.30     21.86 o 
  -5  16   4      437.75      456.79     53.83 o 
  -4  16   4      306.30      360.89     45.54 o 
  -3  16   4      556.53      541.50     52.29 o 
  -2  16   4       50.52       56.83     14.84 o 
  -1  16   4       68.72       74.65      9.22 o 
   0  16   4       13.10        9.87      3.33 o 
   1  16   4        4.00       -0.14      2.49 o 
   2  16   4      123.90      120.87     14.98 o 
   3  16   4        5.40        4.87      6.26 o 
   4  16   4        2.73        1.02      1.90 o 
   5  16   4        4.46        5.66      8.37 o 
   6  16   4        1.13       13.36      7.40 o 
  -6  17   4       10.24       19.73     11.28 o 
  -5  17   4       11.88       12.05      7.60 o 
  -4  17   4       60.52       90.43     23.92 o 
  -3  17   4      161.27      207.96     33.41 o 
  -2  17   4       65.77       75.73     11.74 o 
  -1  17   4        1.20       -0.28      2.35 o 
   0  17   4      198.69      197.69     15.91 o 
   1  17   4        2.36        4.91      4.20 o 
   2  17   4       10.65        5.44      3.14 o 
   3  17   4        6.01        8.49      4.72 o 
   4  17   4        1.96       -0.58      4.82 o 
   5  17   4        1.26        3.07      8.46 o 
  -6  18   4        2.51      -10.01     10.01 o 
  -5  18   4        2.69        3.80      5.06 o 
  -4  18   4        0.87       -0.13      5.15 o 
  -3  18   4        3.62       10.98      8.88 o 
  -2  18   4        0.62        4.80      3.91 o 
  -1  18   4      136.17      123.57     15.56 o 
   0  18   4       76.89      111.67     21.96 o 
   1  18   4       32.87       27.19     11.23 o 
   2  18   4        8.31        8.95      4.76 o 
   3  18   4       23.37       22.60      7.25 o 
   4  18   4        1.47       -4.01      6.98 o 
   5  18   4        2.11       -9.75      9.75 o 
  -5  19   4        0.52       -4.15      6.04 o 
  -4  19   4        7.05       12.51      9.62 o 
  -3  19   4       27.17       42.20     15.91 o 
  -2  19   4       26.25       29.87      7.67 o 
  -1  19   4        0.73        2.23      3.72 o 
   0  19   4       19.75        8.09      4.20 o 
   1  19   4       29.92       36.78      9.34 o 
   2  19   4       31.82       31.61      8.46 o 
   3  19   4        3.65        6.62      2.48 o 
   4  19   4        1.76        8.27      7.89 o 
  -5  20   4        0.99       18.98     11.00 o 
  -4  20   4        0.48        7.34      8.37 o 
  -3  20   4        4.32        2.94      5.77 o 
  -2  20   4        0.99       -8.18      8.18 o 
  -1  20   4        1.98       -0.73      6.61 o 
   0  20   4       56.40       91.62     21.02 o 
   1  20   4        4.57       -1.14      2.47 o 
   2  20   4        5.87       14.01     19.87 o 
   3  20   4        4.31        2.36      2.84 o 
   4  20   4        0.36       -3.66      5.90 o 
  -4  21   4        0.66       15.10     10.95 o 
  -3  21   4        0.05       -0.89      4.85 o 
  -2  21   4        8.05       -9.61      9.61 o 
  -1  21   4        0.18       -8.54      8.54 o 
   0  21   4       12.65        3.23      4.63 o 
   1  21   4        3.23       10.62      4.78 o 
   2  21   4        1.02        5.67      4.22 o 
   3  21   4       18.86       21.97      7.56 o 
  -3  22   4       17.94       30.06     15.66 o 
  -2  22   4        6.58        2.77      5.27 o 
  -1  22   4       36.22       40.89     16.69 o 
   0  22   4        0.21       -3.73      5.35 o 
   1  22   4       71.96       78.45     21.42 o 
   2  22   4        0.13        6.33     10.67 o 
  -2  23   4       37.27       38.65     16.44 o 
  -1  23   4       13.13        9.47      8.83 o 
   0  23   4       39.88       48.30     12.66 o 
   1  23   4       15.47       51.91     26.03 o 
  -9   0   5        5.99        1.91      7.87 o 
  -7   0   5      173.33      166.23     19.60 o 
  -5   0   5       81.11      136.73     14.70 o 
  -3   0   5     2787.33     2667.42     58.39 o 
  -1   0   5      563.69      548.20     25.19 o 
   1   0   5        0.37        0.05      0.77 o 
   3   0   5      317.37      315.80     10.09 o 
   5   0   5       73.55       73.57     10.57 o 
   7   0   5        7.72        4.05      4.97 o 
  -9   1   5        3.75       11.10      3.94 o 
  -8   1   5        0.67        2.92      2.66 o 
  -7   1   5       56.41       53.11     12.22 o 
  -6   1   5        1.80        4.99      2.52 o 
  -5   1   5      920.87      881.30     25.96 o 
  -4   1   5      571.02      573.45     26.98 o 
  -3   1   5       15.75       12.50      1.72 o 
  -2   1   5       33.26       35.22      3.44 o 
  -1   1   5      376.28      373.72     10.59 o 
   0   1   5      125.22      129.68      4.45 o 
   1   1   5      574.29      580.71     10.02 o 
   2   1   5       82.61       90.77      4.93 o 
   3   1   5        4.99        6.83      1.67 o 
   4   1   5       43.28       40.02      4.00 o 
   5   1   5       29.01       31.02      3.74 o 
   6   1   5      211.38      227.00     11.76 o 
   7   1   5       18.93       27.06     13.00 o 
   8   1   5        0.78       -5.98      6.24 o 
  -9   2   5        2.78        8.98      5.29 o 
  -8   2   5        3.54        3.38      2.59 o 
  -7   2   5        3.62        1.44      3.24 o 
  -6   2   5        2.89        0.15      1.97 o 
  -5   2   5      118.64      112.20      9.20 o 
  -4   2   5       78.03       74.75      6.52 o 
  -3   2   5      673.16      680.94     16.04 o 
  -2   2   5       17.43       11.02      2.08 o 
  -1   2   5      290.74      277.22      8.28 o 
   0   2   5        1.08        0.46      0.76 o 
   1   2   5      257.31      264.12      7.86 o 
   2   2   5      768.40      799.92     14.62 o 
   3   2   5      745.62      772.84     16.06 o 
   4   2   5        7.55        3.57      2.45 o 
   5   2   5        9.64        2.35      5.57 o 
   6   2   5      127.91      151.73     13.61 o 
   7   2   5        4.12       28.94     81.13 o 
   8   2   5       51.04       29.52     14.46 o 
  -9   3   5        0.00       -2.73      4.27 o 
  -8   3   5        4.33        0.88      5.63 o 
  -7   3   5        7.56        2.20      4.29 o 
  -6   3   5       19.63        1.31      7.48 o 
  -5   3   5        0.60       -2.98      2.98 o 
  -4   3   5      562.96      610.00     31.28 o 
  -3   3   5     1533.62     1537.00     55.57 o 
  -2   3   5     1011.55     1030.04     19.42 o 
  -1   3   5      413.40      396.90     12.50 o 
   0   3   5       61.83       47.00      3.36 o 
   1   3   5      180.31      180.78      6.43 o 
   2   3   5      313.79      309.69     10.85 o 
   3   3   5        1.23        0.11      1.27 o 
   4   3   5      184.11      204.72     12.10 o 
   5   3   5       23.61       28.18      4.86 o 
   6   3   5       16.10       14.80      4.61 o 
   7   3   5       29.27       25.99     13.84 o 
   8   3   5        3.16        0.42      4.69 o 
  -9   4   5        0.22        1.71      2.56 o 
  -8   4   5        0.23       -1.38      3.21 o 
  -7   4   5        5.16        5.19      4.22 o 
  -6   4   5       10.12       -0.74      5.26 o 
  -5   4   5        1.66        1.63      4.55 o 
  -4   4   5        3.07        7.38      3.27 o 
  -3   4   5        6.30        4.82      2.03 o 
  -2   4   5       77.36       66.11      5.89 o 
  -1   4   5      101.85      119.79      6.97 o 
   0   4   5      231.43      236.41      8.87 o 
   1   4   5      724.10      752.58     16.38 o 
   2   4   5      218.79      234.84      9.76 o 
   3   4   5       40.09       40.52      4.13 o 
   4   4   5       62.06       67.71      7.97 o 
   5   4   5       72.92       71.49      8.94 o 
   6   4   5       81.82       69.01     10.93 o 
   7   4   5       21.59       21.69     12.70 o 
  -9   5   5        5.45        4.79      5.04 o 
  -8   5   5        2.00        3.33      2.96 o 
  -7   5   5        8.03       11.80      4.86 o 
  -6   5   5        0.35        1.77      3.72 o 
  -5   5   5       13.84       18.55      4.67 o 
  -4   5   5       79.18       83.67      9.88 o 
  -3   5   5        0.74        3.11      1.30 o 
  -2   5   5       90.66       94.69      7.22 o 
  -1   5   5     1643.61     1755.76     27.52 o 
   0   5   5      206.47      193.32      9.44 o 
   1   5   5     1761.30     1959.73     29.72 o 
   2   5   5      179.43      179.28     11.33 o 
   3   5   5      102.07      102.41      7.11 o 
   4   5   5        0.65        1.27      2.28 o 
   5   5   5       24.09       17.32      4.50 o 
   6   5   5      106.67       92.70     13.48 o 
   7   5   5        7.91       21.57     12.37 o 
  -8   6   5        0.19        2.62      4.18 o 
  -7   6   5        4.15       14.75      4.67 o 
  -6   6   5        0.00       -0.51     10.84 o 
  -5   6   5       22.74       13.06      4.94 o 
  -4   6   5        0.13       -0.78      3.51 o 
  -3   6   5       37.78       39.09      4.73 o 
  -2   6   5        0.19        2.61      1.48 o 
  -1   6   5      163.71      158.26      8.56 o 
   0   6   5        6.88        5.65      2.20 o 
   1   6   5     1118.26     1203.77     43.21 o 
   2   6   5      203.72      201.32      6.00 o 
   3   6   5      238.41      260.58     12.52 o 
   4   6   5       18.09       22.49      6.24 o 
   5   6   5      182.21      186.62     15.15 o 
   6   6   5        0.47        1.57      2.39 o 
   7   6   5       34.31       32.54     14.62 o 
  -8   7   5        3.27        2.98      2.90 o 
  -7   7   5        4.78       -0.10     11.53 o 
  -6   7   5        7.69       16.02      6.37 o 
  -5   7   5       29.11       35.15      7.86 o 
  -4   7   5        1.52       -8.74      8.74 o 
  -3   7   5        0.08        0.00      1.16 o 
  -2   7   5     2009.74     2168.58     60.25 o 
  -1   7   5      100.86      114.12      8.75 o 
   0   7   5      461.13      523.26     38.45 o 
   1   7   5        2.53        0.30      1.06 o 
   2   7   5        0.84        1.15      0.90 o 
   3   7   5        3.57        1.77      0.63 o 
   4   7   5      277.30      285.60     22.03 o 
   5   7   5       66.62       54.87      9.97 o 
   6   7   5       12.22        9.79      4.07 o 
   7   7   5       20.38       23.77     12.99 o 
  -8   8   5        0.02        1.57      6.30 o 
  -7   8   5        8.10       16.95     10.06 o 
  -6   8   5       35.58       31.41     12.49 o 
  -5   8   5       21.72       14.69      8.80 o 
  -4   8   5       31.31       32.37      7.20 o 
  -3   8   5       34.14       46.71      8.55 o 
  -2   8   5      731.08      736.28     31.09 o 
  -1   8   5      621.52      681.90     27.58 o 
   0   8   5      300.60      318.99     23.98 o 
   1   8   5       14.98       20.36      5.24 o 
   2   8   5       11.87        4.47      2.31 o 
   3   8   5      160.13      153.18      6.69 o 
   4   8   5     1045.06      987.43     50.31 o 
   5   8   5      384.14      421.31     27.95 o 
   6   8   5      240.21      244.40     19.26 o 
   7   8   5        6.58       17.05     11.48 o 
  -8   9   5        0.95       -6.93      6.93 o 
  -7   9   5       91.86      102.39     26.03 o 
  -6   9   5        1.10       17.77     10.65 o 
  -5   9   5      159.81      179.01     29.48 o 
  -4   9   5      164.37      159.91     11.35 o 
  -3   9   5      630.96      698.97     49.74 o 
  -2   9   5      293.40      344.02     21.61 o 
  -1   9   5      176.84      187.14     14.57 o 
   0   9   5      107.04      141.00     12.99 o 
   1   9   5        0.29       -1.30      1.30 o 
   2   9   5       25.15       23.69      4.23 o 
   3   9   5      485.55      463.20     13.61 o 
   4   9   5        8.51        6.05      1.60 o 
   5   9   5        0.29       -0.73      5.01 o 
   6   9   5        0.88        2.40      6.47 o 
   7   9   5        9.28       -3.17      4.75 o 
  -8  10   5        2.24       12.74     10.37 o 
  -7  10   5        3.36        6.20      5.71 o 
  -6  10   5        1.51       -0.43      3.76 o 
  -5  10   5        4.82        5.15      6.45 o 
  -4  10   5      103.71       92.49     13.14 o 
  -3  10   5        2.19       -5.33      6.54 o 
  -2  10   5      189.13      210.33     17.49 o 
  -1  10   5       14.18       16.79      5.91 o 
   0  10   5       79.05       72.13      9.50 o 
   1  10   5      106.26      102.68     11.13 o 
   2  10   5      160.22      155.35      8.12 o 
   3  10   5      135.68      130.03      8.36 o 
   4  10   5      188.80      184.72      9.10 o 
   5  10   5       83.76      104.98     14.72 o 
   6  10   5       47.11       40.45      9.30 o 
   7  10   5        6.87       10.20      4.27 o 
  -8  11   5        5.89       -2.83      4.94 o 
  -7  11   5       15.77       13.67      7.60 o 
  -6  11   5       18.14       10.57      9.24 o 
  -5  11   5       60.73       70.67     19.01 o 
  -4  11   5        0.03       -5.29      5.64 o 
  -3  11   5       44.13       58.35     15.94 o 
  -2  11   5        0.41        4.21      4.47 o 
  -1  11   5      256.30      276.37     20.08 o 
   0  11   5     1265.99     1360.80     43.40 o 
   1  11   5     1103.92     1109.27     38.35 o 
   2  11   5       11.19        8.22      3.74 o 
   3  11   5      567.50      536.05     18.29 o 
   4  11   5        0.02       -1.88      1.88 o 
   5  11   5      165.82      173.78     19.52 o 
   6  11   5        1.65        3.12      3.77 o 
   7  11   5       12.05        8.62      3.92 o 
  -8  12   5        0.07        0.21      3.44 o 
  -7  12   5        6.00       12.92      8.21 o 
  -6  12   5        0.33       -9.04      9.04 o 
  -5  12   5      100.99      127.85     26.82 o 
  -4  12   5        9.14        2.78      7.67 o 
  -3  12   5        2.43        1.71      5.15 o 
  -2  12   5        4.69        4.48      2.82 o 
  -1  12   5       94.99      105.96     12.77 o 
   0  12   5      122.08      121.07     13.52 o 
   1  12   5      118.91      131.85     13.77 o 
   2  12   5      646.21      624.95     24.82 o 
   3  12   5       20.86       22.58      4.02 o 
   4  12   5      257.75      281.05     15.83 o 
   5  12   5       17.49       12.53      4.92 o 
   6  12   5       91.36      102.48     16.02 o 
  -7  13   5        8.30       -4.74     10.23 o 
  -6  13   5       10.63       18.51     11.64 o 
  -5  13   5        6.23       -3.63      4.90 o 
  -4  13   5       34.48       28.09     12.51 o 
  -3  13   5        9.36        6.94      4.69 o 
  -2  13   5       47.81       49.97      9.29 o 
  -1  13   5        7.88        8.84      3.89 o 
   0  13   5     2500.24     2506.19     63.39 o 
   1  13   5      556.81      502.46     28.16 o 
   2  13   5      620.51      585.45     30.19 o 
   3  13   5      130.06      126.08     12.92 o 
   4  13   5      201.50      191.55     15.70 o 
   5  13   5      134.40      136.87     17.85 o 
   6  13   5       12.00       12.16      6.12 o 
  -7  14   5        0.76        6.89     10.56 o 
  -6  14   5        4.75        9.61      7.75 o 
  -5  14   5       10.16       -5.88      6.48 o 
  -4  14   5      180.78      150.55     28.56 o 
  -3  14   5      307.57      323.44     24.07 o 
  -2  14   5        0.62       -0.31      3.18 o 
  -1  14   5      194.18      206.17     25.96 o 
   0  14   5        0.68        5.75     13.43 o 
   1  14   5        8.09       10.08      2.61 o 
   2  14   5        1.31        2.76      2.58 o 
   3  14   5       16.62       13.57      4.55 o 
   4  14   5        0.07        0.09      1.83 o 
   5  14   5        4.11       10.06      6.93 o 
   6  14   5        0.98        5.23      4.15 o 
  -7  15   5        0.54        7.88      7.59 o 
  -6  15   5        3.49        6.58      6.57 o 
  -5  15   5       99.70      140.65     29.72 o 
  -4  15   5       25.85       35.01      8.20 o 
  -3  15   5       11.98        9.01      5.37 o 
  -2  15   5      269.84      265.46     22.02 o 
  -1  15   5      929.22      877.70     40.10 o 
   0  15   5      243.30      230.37     20.41 o 
   1  15   5     1073.65     1044.98     24.43 o 
   2  15   5      169.20      149.76     28.40 o 
   3  15   5       22.93       17.33      5.32 o 
   4  15   5       17.85       16.90      9.74 o 
   5  15   5        0.80        4.43      4.12 o 
   6  15   5        0.45       -1.91      8.49 o 
  -6  16   5       22.45       22.38     13.48 o 
  -5  16   5       49.99       57.87     19.76 o 
  -4  16   5       40.28       30.26     14.70 o 
  -3  16   5      194.75      180.79     18.62 o 
  -2  16   5       30.23       37.03     10.71 o 
  -1  16   5       53.86       41.34      8.64 o 
   0  16   5      120.11      104.17      9.94 o 
   1  16   5       10.86        4.57      3.91 o 
   2  16   5       51.36       42.07      9.05 o 
   3  16   5        0.49       -0.44      5.03 o 
   4  16   5       19.07       10.64      7.62 o 
   5  16   5       22.17       18.06     11.90 o 
  -6  17   5      139.95      164.99     35.56 o 
  -5  17   5        0.09        2.67      4.52 o 
  -4  17   5      156.61      183.61     18.85 o 
  -3  17   5       54.94       50.24     13.07 o 
  -2  17   5       10.95        4.62      3.44 o 
  -1  17   5       25.73       29.78      7.30 o 
   0  17   5        0.29       -3.45      3.45 o 
   1  17   5        2.00        2.91      2.67 o 
   2  17   5       67.63       66.70     11.43 o 
   3  17   5        0.38       -2.73      2.73 o 
   4  17   5        0.30       -7.10      7.10 o 
   5  17   5        1.03       -5.17      5.17 o 
  -6  18   5        3.83       -2.35      5.82 o 
  -5  18   5        2.51        9.01      5.60 o 
  -4  18   5        0.02        3.50      7.68 o 
  -3  18   5        0.03        1.20      7.22 o 
  -2  18   5        4.12        6.80      4.41 o 
  -1  18   5        8.57        6.77      3.77 o 
   0  18   5        5.29        7.66      7.70 o 
   1  18   5        0.20        4.31      4.17 o 
   2  18   5        4.03        3.15      2.78 o 
   3  18   5       24.10       29.69      8.21 o 
   4  18   5       10.46       16.76     10.47 o 
  -5  19   5       24.98       18.94     12.22 o 
  -4  19   5        4.13       -1.59      5.42 o 
  -3  19   5       66.48       54.73     18.37 o 
  -2  19   5        0.26       -0.61      3.84 o 
  -1  19   5        3.00       -3.72      3.72 o 
   0  19   5       71.40       57.80     15.98 o 
   1  19   5       11.72        9.40      6.22 o 
   2  19   5       16.74       24.42      7.95 o 
   3  19   5       40.59       36.35      8.81 o 
   4  19   5        0.78        1.25      4.30 o 
  -4  20   5       12.56        2.62      8.05 o 
  -3  20   5        0.09       -8.01      8.01 o 
  -2  20   5        3.21        5.62      6.62 o 
  -1  20   5        6.36        3.28      3.72 o 
   0  20   5        0.10       -3.44      4.89 o 
   1  20   5       47.42       55.13     11.89 o 
   2  20   5       37.56       37.50      9.74 o 
   3  20   5        4.56       10.76      8.20 o 
  -4  21   5       10.31       11.27      9.57 o 
  -3  21   5       15.13        9.57      7.83 o 
  -2  21   5        0.76       -4.59      6.20 o 
  -1  21   5       24.08       34.57     15.10 o 
   0  21   5       13.05       12.50      8.76 o 
   1  21   5       49.07       66.39     14.36 o 
   2  21   5        4.11        1.88      2.48 o 
  -3  22   5        0.02       -3.06      5.90 o 
  -2  22   5       10.42       37.73     15.78 o 
  -1  22   5        2.82       10.25      9.03 o 
   0  22   5        1.96       -7.11      7.11 o 
   1  22   5        0.40       -4.61      4.61 o 
  -1  23   5        4.08      -12.79     12.79 o 
  -8   0   6      191.54      185.90     22.54 o 
  -6   0   6     1650.68     2334.19     86.56 o 
  -4   0   6       84.88       74.14      7.68 o 
  -2   0   6      755.51      774.38     22.32 o 
   0   0   6     2809.70     3105.95     84.57 o 
   2   0   6        8.47       11.11      1.85 o 
   4   0   6      138.66      152.14     17.68 o 
   6   0   6      175.97      202.35     33.96 o 
  -9   1   6        0.53        4.69      3.69 o 
  -8   1   6       38.27       35.06      6.90 o 
  -7   1   6        0.57        2.96      2.50 o 
  -6   1   6       10.43       11.79      3.90 o 
  -5   1   6       15.24       19.57      3.90 o 
  -4   1   6       33.72       29.06      2.95 o 
  -3   1   6      374.92      371.55     11.10 o 
  -2   1   6      157.68      148.46      5.42 o 
  -1   1   6       13.82       13.31      1.99 o 
   0   1   6      185.20      182.32      6.02 o 
   1   1   6      863.73      884.66     17.46 o 
   2   1   6       53.80       58.84      3.50 o 
   3   1   6      422.63      425.49     12.11 o 
   4   1   6       46.96       40.29      4.43 o 
   5   1   6        1.58        7.17      2.81 o 
   6   1   6        6.17        7.53      5.53 o 
   7   1   6        4.87        2.86      3.64 o 
  -9   2   6        4.65        7.16      4.95 o 
  -8   2   6        4.01        5.54      3.76 o 
  -7   2   6       34.07       22.07      5.63 o 
  -6   2   6       90.72       94.20      9.40 o 
  -5   2   6      172.26      181.35     14.24 o 
  -4   2   6      706.35      728.01     25.21 o 
  -3   2   6      238.85      231.75     10.33 o 
  -2   2   6     3065.67     3027.22     38.08 o 
  -1   2   6     1044.17     1081.17     19.49 o 
   0   2   6     1021.04     1047.37     13.44 o 
   1   2   6       15.91       11.81      1.61 o 
   2   2   6      202.37      241.14      8.93 o 
   3   2   6       47.78       43.36      4.05 o 
   4   2   6        7.22        6.85      2.35 o 
   5   2   6      246.29      258.28     15.68 o 
   6   2   6        5.40        5.00      3.84 o 
   7   2   6        2.09       -1.39     11.75 o 
  -9   3   6        0.34       -2.18      4.10 o 
  -8   3   6        0.17        0.34      2.41 o 
  -7   3   6        0.01       -2.91      3.34 o 
  -6   3   6       93.71       83.23     10.52 o 
  -5   3   6        4.14        1.05      2.03 o 
  -4   3   6       27.80       32.43      7.47 o 
  -3   3   6       53.61       63.22      7.89 o 
  -2   3   6        3.39        3.50      1.25 o 
  -1   3   6      509.35      491.83     15.00 o 
   0   3   6      144.50      151.45      8.24 o 
   1   3   6      830.54      824.60     18.39 o 
   2   3   6       76.53       69.28      5.92 o 
   3   3   6      194.63      203.09      9.28 o 
   4   3   6      355.80      361.11     16.11 o 
   5   3   6        0.94        2.32      1.96 o 
   6   3   6        9.89        5.21      3.71 o 
   7   3   6        7.29        9.80      7.78 o 
  -9   4   6        0.77        1.29      5.93 o 
  -8   4   6        2.01        1.94      2.86 o 
  -7   4   6        0.52        0.66      2.01 o 
  -6   4   6       14.56       11.30      3.70 o 
  -5   4   6       83.60      104.45     22.72 o 
  -4   4   6        3.79        0.90      3.99 o 
  -3   4   6       16.10       18.20      3.20 o 
  -2   4   6      949.68      929.81     16.01 o 
  -1   4   6      471.41      503.00     15.37 o 
   0   4   6      747.41      794.41     15.44 o 
   1   4   6       58.19       62.25      3.68 o 
   2   4   6      352.09      375.78     15.65 o 
   3   4   6       84.66       85.72      6.17 o 
   4   4   6       62.49       63.84      7.75 o 
   5   4   6        2.70        3.09      2.63 o 
   6   4   6       59.11       64.88     10.88 o 
   7   4   6       26.15       15.49      9.76 o 
  -8   5   6        0.32       -1.11      3.10 o 
  -7   5   6        0.36       -0.71      2.52 o 
  -6   5   6        2.89        1.26      3.17 o 
  -5   5   6        0.17       -4.83      4.83 o 
  -4   5   6       60.13       56.74      7.41 o 
  -3   5   6        0.74        1.68      1.60 o 
  -2   5   6       72.36       76.44      6.27 o 
  -1   5   6       62.76       50.61      4.99 o 
   0   5   6        0.95        1.45      0.96 o 
   1   5   6      326.20      345.94     12.73 o 
   2   5   6        0.06        0.34      1.50 o 
   3   5   6       83.69       90.30      7.85 o 
   4   5   6      243.53      218.39     14.94 o 
   5   5   6        8.43        9.94      2.54 o 
   6   5   6      116.22      140.09     16.45 o 
   7   5   6        6.26       25.79     15.58 o 
  -8   6   6        3.34       11.37      5.88 o 
  -7   6   6       13.87        4.48      7.89 o 
  -6   6   6       10.40       14.26      5.77 o 
  -5   6   6        1.80       -2.22      2.22 o 
  -4   6   6       97.36      103.64     12.32 o 
  -3   6   6        4.84       29.33      6.04 o 
  -2   6   6      222.19      212.22     13.96 o 
  -1   6   6      105.94      130.21      8.14 o 
   0   6   6      392.71      448.81     21.57 o 
   1   6   6      666.84      692.47     19.51 o 
   2   6   6      262.33      239.31     12.64 o 
   3   6   6      161.89      168.91     10.61 o 
   4   6   6      338.49      360.18     23.31 o 
   5   6   6       16.84       15.04      4.43 o 
   6   6   6      102.37       99.55     12.04 o 
   7   6   6        5.60       15.80      9.52 o 
  -8   7   6        3.77       -1.20      2.94 o 
  -7   7   6        5.24       -0.64      2.94 o 
  -6   7   6        3.14        4.17      3.93 o 
  -5   7   6       17.80       13.18      4.52 o 
  -4   7   6       14.69       14.45      7.74 o 
  -3   7   6       48.73       45.22      4.63 o 
  -2   7   6      329.45      358.79     14.37 o 
  -1   7   6       45.82       46.44      5.01 o 
   0   7   6      407.92      404.53     15.51 o 
   1   7   6        1.76       -0.64      6.60 o 
   2   7   6        3.68        3.68      1.51 o 
   3   7   6     1225.27     1276.26     29.29 o 
   4   7   6       91.78       87.51     11.99 o 
   5   7   6      168.49      186.26     15.73 o 
   6   7   6        0.79       -0.74      2.22 o 
   7   7   6        4.45       19.08     12.60 o 
  -8   8   6        3.57       10.12      7.38 o 
  -7   8   6       12.90       -2.38      6.38 o 
  -6   8   6        6.09       16.71     10.69 o 
  -5   8   6       16.70        5.51      7.23 o 
  -4   8   6        0.13        5.94      6.52 o 
  -3   8   6      487.12      476.01     27.09 o 
  -2   8   6       23.34       27.44      5.11 o 
  -1   8   6      308.82      301.18     13.11 o 
   0   8   6       15.76       10.53      2.81 o 
   1   8   6      183.50      214.38     12.78 o 
   2   8   6       43.28       38.95      4.00 o 
   3   8   6      249.78      234.30     12.51 o 
   4   8   6       35.99       33.82      7.57 o 
   5   8   6       17.42       27.89      7.54 o 
   6   8   6        5.48        5.26      3.18 o 
   7   8   6        6.09       22.70     14.26 o 
  -8   9   6        0.01        1.64      5.69 o 
  -7   9   6        2.53        5.87      7.62 o 
  -6   9   6        7.39        6.05      6.26 o 
  -5   9   6        0.01        2.35      3.79 o 
  -4   9   6      127.15      121.32      7.77 o 
  -3   9   6      121.58      121.35     11.02 o 
  -2   9   6       78.89       97.33     11.85 o 
  -1   9   6       31.88       28.83      4.98 o 
   0   9   6       37.81       44.30      7.36 o 
   1   9   6       36.01       43.01      7.50 o 
   2   9   6      656.58      651.94     18.97 o 
   3   9   6       82.37       89.13      5.38 o 
   4   9   6      400.01      425.82     28.20 o 
   5   9   6        0.85        0.89      8.18 o 
   6   9   6        7.99        2.64      2.47 o 
   7   9   6        5.98        8.36      3.49 o 
  -8  10   6        1.99        8.50      9.17 o 
  -7  10   6        2.38        3.05      4.20 o 
  -6  10   6       36.41       36.07     15.72 o 
  -5  10   6        0.69        3.37      5.60 o 
  -4  10   6      202.67      208.25     19.96 o 
  -3  10   6       68.46      100.66     19.69 o 
  -2  10   6       20.39       18.28      5.38 o 
  -1  10   6      173.67      181.29     12.86 o 
   0  10   6        0.68        0.92      2.31 o 
   1  10   6        3.34        2.57      4.51 o 
   2  10   6       70.37       63.53      5.95 o 
   3  10   6      183.83      186.97      8.27 o 
   4  10   6      110.30      111.71     16.89 o 
   5  10   6        9.25       11.58      4.78 o 
   6  10   6       27.24       27.64      6.90 o 
  -8  11   6        2.36      -10.39     10.39 o 
  -7  11   6       10.36        2.17      5.39 o 
  -6  11   6        0.44       12.97      9.49 o 
  -5  11   6        5.19        6.62      4.44 o 
  -4  11   6       31.63       40.30      7.10 o 
  -3  11   6       27.53       34.96     12.14 o 
  -2  11   6        0.02        3.42      5.91 o 
  -1  11   6      561.48      552.63     38.06 o 
   0  11   6      261.91      258.14     19.72 o 
   1  11   6      557.60      568.95     28.03 o 
   2  11   6       38.95       43.53      4.82 o 
   3  11   6       76.22       74.65      6.09 o 
   4  11   6        2.55        3.05      5.64 o 
   5  11   6       23.75       31.58      9.25 o 
   6  11   6        3.62       10.14      6.33 o 
  -7  12   6       25.97       28.87     13.01 o 
  -6  12   6        1.96        0.74      4.73 o 
  -5  12   6      171.12      196.23     33.16 o 
  -4  12   6       18.69       14.79      7.74 o 
  -3  12   6      185.19      203.96     29.53 o 
  -2  12   6       15.74        9.09      8.12 o 
  -1  12   6       91.14      100.16     12.80 o 
   0  12   6       49.78       62.81     10.21 o 
   1  12   6       11.95        3.64      3.50 o 
   2  12   6      163.98      141.32     14.02 o 
   3  12   6       13.92       13.98      4.21 o 
   4  12   6       10.74       20.16      6.54 o 
   5  12   6       53.03       61.18     13.24 o 
   6  12   6       17.46       36.27      9.68 o 
  -7  13   6        1.50       21.57     14.17 o 
  -6  13   6        8.68       27.27     14.96 o 
  -5  13   6       22.61       33.30     15.25 o 
  -4  13   6       26.74       11.60      7.02 o 
  -3  13   6       39.38       39.34     13.61 o 
  -2  13   6        1.17        3.37      3.32 o 
  -1  13   6       19.29       15.97      5.70 o 
   0  13   6      381.11      356.49     24.53 o 
   1  13   6      126.19      135.46     20.61 o 
   2  13   6      399.92      392.91     24.50 o 
   3  13   6        2.95        4.75      2.84 o 
   4  13   6       23.23       22.72      6.98 o 
   5  13   6       15.21       11.81     11.91 o 
   6  13   6       13.57       19.69      7.03 o 
  -7  14   6        4.23        5.64      7.12 o 
  -6  14   6        9.86       18.87     11.88 o 
  -5  14   6       34.07       60.99     19.64 o 
  -4  14   6       81.93       89.14     21.94 o 
  -3  14   6       62.10       67.39     11.97 o 
  -2  14   6      514.38      506.21     31.45 o 
  -1  14   6       35.64       48.29     12.91 o 
   0  14   6      285.00      281.00     22.76 o 
   1  14   6       36.49       34.43      8.17 o 
   2  14   6        6.18        2.16      1.75 o 
   3  14   6       16.80       14.58      4.16 o 
   4  14   6       11.28        6.54      3.05 o 
   5  14   6        1.96       -3.64      4.02 o 
  -7  15   6        4.46        4.16      4.88 o 
  -6  15   6        0.22        4.92      6.99 o 
  -5  15   6       23.31       29.60     14.80 o 
  -4  15   6       61.70       79.58     21.65 o 
  -3  15   6        0.08       -0.66      2.78 o 
  -2  15   6       64.72       58.53     10.89 o 
  -1  15   6       13.64       11.21      3.83 o 
   0  15   6      530.67      527.74     31.94 o 
   1  15   6      122.90      137.73     16.05 o 
   2  15   6      103.50       89.17     11.16 o 
   3  15   6        8.15        7.30      6.26 o 
   4  15   6        2.12        4.11      4.05 o 
   5  15   6        1.33        0.24      4.74 o 
  -6  16   6       64.13       68.87     22.65 o 
  -5  16   6      159.13      196.81     36.24 o 
  -4  16   6        5.99        3.13      6.75 o 
  -3  16   6       36.23       24.10      7.49 o 
  -2  16   6       34.00       33.91      8.55 o 
  -1  16   6        3.68       -0.20      2.89 o 
   0  16   6      124.23      118.55     22.35 o 
   1  16   6        9.76       16.60      5.96 o 
   2  16   6        4.23        4.51      3.79 o 
   3  16   6        7.51       11.81      4.70 o 
   4  16   6        9.47       20.22     10.07 o 
   5  16   6       16.35       14.50      6.45 o 
  -6  17   6        5.23        1.40      4.95 o 
  -5  17   6       50.19       68.74     21.67 o 
  -4  17   6        8.79       25.06     14.36 o 
  -3  17   6        0.06       -3.75      3.75 o 
  -2  17   6       41.86       41.21     14.37 o 
  -1  17   6        0.88        0.05      2.82 o 
   0  17   6       94.48       97.10     14.49 o 
   1  17   6        6.93       19.55      7.29 o 
   2  17   6       27.45       26.54      8.77 o 
   3  17   6        5.37        9.99      5.79 o 
   4  17   6        7.93        9.92      6.50 o 
  -5  18   6        7.50        8.47      8.35 o 
  -4  18   6        3.57        4.24      6.90 o 
  -3  18   6       99.17      107.25     15.47 o 
  -2  18   6       39.19       46.82     10.19 o 
  -1  18   6       32.81       29.67      7.96 o 
   0  18   6        1.59        8.52      4.38 o 
   1  18   6       25.76       19.24      8.78 o 
   2  18   6        4.12        3.84      2.72 o 
   3  18   6        0.75       -8.00      8.00 o 
   4  18   6       68.17       89.73     23.85 o 
  -5  19   6        7.55       -9.33      9.33 o 
  -4  19   6        2.17       11.69      7.95 o 
  -3  19   6        3.01       -1.84      2.64 o 
  -2  19   6        1.81        1.61     11.80 o 
  -1  19   6       16.15       23.71     11.24 o 
   0  19   6       15.19       14.42      8.70 o 
   1  19   6        0.11        0.65      2.62 o 
   2  19   6        1.53        1.49      2.93 o 
   3  19   6        0.80        0.37      3.53 o 
  -4  20   6        1.43        4.00      6.00 o 
  -3  20   6        0.87       -7.92      7.92 o 
  -2  20   6       14.45       15.94     10.92 o 
  -1  20   6        1.73       13.73      5.79 o 
   0  20   6       13.08       13.09      8.78 o 
   1  20   6        9.12       17.11      6.29 o 
   2  20   6        3.62       10.83      6.36 o 
   3  20   6       26.89       27.82     13.25 o 
  -3  21   6        1.09        5.96      7.31 o 
  -2  21   6        9.40       17.27     10.70 o 
  -1  21   6        5.85        5.23      6.17 o 
   0  21   6        2.05       -8.91      8.91 o 
   1  21   6       10.71       14.18      6.65 o 
   2  21   6        3.24       -5.06      7.15 o 
  -2  22   6        0.73       11.66      8.33 o 
  -1  22   6       71.61      113.42     26.60 o 
   0  22   6        0.78        5.22      5.61 o 
   1  22   6        5.75       12.85      6.24 o 
  -9   0   7       31.70       27.67     11.81 o 
  -7   0   7       34.60      782.93     81.79 o 
  -5   0   7      566.63      510.30     16.81 o 
  -3   0   7        1.23       -1.11      1.34 o 
  -1   0   7        3.99        4.77      2.28 o 
   1   0   7      794.88      806.76     27.81 o 
   3   0   7       54.26       48.96      7.27 o 
   5   0   7        0.16       -1.44      6.22 o 
   7   0   7        9.02       20.83     14.44 o 
  -9   1   7       17.60       23.08      7.76 o 
  -8   1   7        0.17       11.40      4.88 o 
  -7   1   7      143.23      138.05     12.40 o 
  -6   1   7      103.72      114.10     16.34 o 
  -5   1   7       22.00       15.48      3.47 o 
  -4   1   7       36.59       39.88      4.25 o 
  -3   1   7      157.92      153.04      6.75 o 
  -2   1   7       17.37       25.56      3.06 o 
  -1   1   7      548.46      563.60     13.72 o 
   0   1   7        0.06       -0.82      0.82 o 
   1   1   7        1.46        0.93      0.80 o 
   2   1   7       79.48       98.65      4.61 o 
   3   1   7       30.64       32.11      3.08 o 
   4   1   7      490.19      470.40     12.22 o 
   5   1   7       61.25       52.16     11.61 o 
   6   1   7       14.91       15.46      6.26 o 
   7   1   7        7.17        7.53      5.28 o 
  -9   2   7        0.83       -2.46      5.14 o 
  -8   2   7        0.64        1.50      4.34 o 
  -7   2   7       16.26       18.45      5.25 o 
  -6   2   7       10.36        8.03      3.33 o 
  -5   2   7       74.38       74.92      9.06 o 
  -4   2   7        1.33        0.28      2.58 o 
  -3   2   7       22.56       25.43      2.74 o 
  -2   2   7        0.26        0.92      1.24 o 
  -1   2   7      109.60      118.99      5.38 o 
   0   2   7      881.34      914.66     13.34 o 
   1   2   7      837.32      817.72     14.71 o 
   2   2   7        3.50        1.45      1.14 o 
   3   2   7        3.22        3.27      1.40 o 
   4   2   7      518.76      529.86     20.26 o 
   5   2   7       56.32       55.28      6.65 o 
   6   2   7      111.71      107.47     17.81 o 
   7   2   7       31.59       26.61     13.66 o 
  -8   3   7        6.77        1.68      3.06 o 
  -7   3   7        1.13       -1.76      3.80 o 
  -6   3   7      108.07      119.93     12.72 o 
  -5   3   7      324.24      343.82     24.38 o 
  -4   3   7      167.49      173.19     17.89 o 
  -3   3   7      195.27      177.67     11.70 o 
  -2   3   7        0.76        1.12      1.44 o 
  -1   3   7        9.45        7.98      1.33 o 
   0   3   7      658.55      641.40     12.03 o 
   1   3   7      121.33      110.94      5.27 o 
   2   3   7      467.34      489.07     16.69 o 
   3   3   7       37.85       44.60      4.81 o 
   4   3   7       79.32       96.65      7.61 o 
   5   3   7      133.31      126.42     11.03 o 
   6   3   7       18.88        2.56      6.37 o 
   7   3   7        2.17       -8.43      8.43 o 
  -8   4   7        1.95        0.70      2.91 o 
  -7   4   7        0.01       -2.74      2.74 o 
  -6   4   7        0.24        0.02      3.58 o 
  -5   4   7        6.62        2.97      8.31 o 
  -4   4   7       20.81       23.08      6.85 o 
  -3   4   7       23.93       30.03      3.72 o 
  -2   4   7      154.42      153.65      7.36 o 
  -1   4   7      348.49      365.33     13.84 o 
   0   4   7      204.67      219.93      8.53 o 
   1   4   7      153.73      149.72      5.49 o 
   2   4   7        0.00       -0.05      1.26 o 
   3   4   7      321.41      336.05     13.70 o 
   4   4   7      240.56      242.88     12.48 o 
   5   4   7       66.55       68.79     11.31 o 
   6   4   7        5.01       -8.54      8.54 o 
   7   4   7       29.42        5.49      6.66 o 
  -8   5   7        0.97       -1.28      5.09 o 
  -7   5   7        5.61        0.56      2.53 o 
  -6   5   7       16.25       19.65      5.20 o 
  -5   5   7        0.00        3.06      3.98 o 
  -4   5   7        6.02        7.16      2.85 o 
  -3   5   7      565.98      577.37     18.08 o 
  -2   5   7       14.17       19.97      3.24 o 
  -1   5   7      732.39      749.46     20.17 o 
   0   5   7      401.50      400.22     11.91 o 
   1   5   7      149.83      142.97      7.30 o 
   2   5   7       68.36       68.09      6.96 o 
   3   5   7       64.74       59.80      5.83 o 
   4   5   7      378.09      437.44     19.47 o 
   5   5   7        5.66        6.36      2.98 o 
   6   5   7        1.80        2.14      6.09 o 
   7   5   7        0.28       -9.08      9.08 o 
  -8   6   7        0.43        1.77      3.89 o 
  -7   6   7        4.42       10.60      4.29 o 
  -6   6   7        4.19        1.94      4.55 o 
  -5   6   7        0.04       -4.67      6.99 o 
  -4   6   7        1.47        1.29      2.42 o 
  -3   6   7       50.72       50.22      6.23 o 
  -2   6   7       17.70       14.99      3.16 o 
  -1   6   7      415.38      432.60     16.54 o 
   0   6   7      275.65      266.74     11.18 o 
   1   6   7      154.84      178.48     10.15 o 
   2   6   7       27.97       19.91      3.95 o 
   3   6   7      278.05      269.23     14.03 o 
   4   6   7       13.90        8.91      5.28 o 
   5   6   7      118.13      121.49     12.52 o 
   6   6   7       14.31       24.53      7.99 o 
   7   6   7        2.55       -9.65      9.65 o 
  -8   7   7        0.95       -0.32      2.92 o 
  -7   7   7        9.56       11.03      4.21 o 
  -6   7   7        2.74        2.77      5.28 o 
  -5   7   7        4.48       13.73      5.52 o 
  -4   7   7      388.19      409.60     24.14 o 
  -3   7   7       43.72       41.18      4.99 o 
  -2   7   7       50.96       53.13      6.50 o 
  -1   7   7       10.61        4.81      1.75 o 
   0   7   7       99.84      105.60      6.81 o 
   1   7   7        2.17        2.47      1.49 o 
   2   7   7      665.34      642.51     25.52 o 
   3   7   7      219.12      206.51     12.47 o 
   4   7   7       13.59       22.78      5.56 o 
   5   7   7       37.72       32.34      6.71 o 
   6   7   7        4.45        2.43      3.75 o 
  -8   8   7        3.37       10.05      5.84 o 
  -7   8   7        3.98       17.25     11.42 o 
  -6   8   7       18.96       17.04      8.05 o 
  -5   8   7        6.73        0.58      2.16 o 
  -4   8   7      108.75      149.31     25.92 o 
  -3   8   7       96.30      101.92     13.87 o 
  -2   8   7       42.22       42.39      5.83 o 
  -1   8   7        4.36        3.06      1.33 o 
   0   8   7        1.06        0.58      1.33 o 
   1   8   7      215.98      224.72     13.02 o 
   2   8   7     1541.93     1541.81     27.36 o 
   3   8   7      603.23      627.33     21.83 o 
   4   8   7      245.87      253.24     21.41 o 
   5   8   7        1.79       -2.87      5.66 o 
   6   8   7        0.15        3.81      4.49 o 
  -8   9   7        0.49        6.39     17.90 o 
  -7   9   7       18.10       34.49     14.74 o 
  -6   9   7       43.75       33.28     14.43 o 
  -5   9   7      106.83      118.14     15.11 o 
  -4   9   7       94.01       97.42      8.48 o 
  -3   9   7        5.22        3.45      2.36 o 
  -2   9   7       20.59       13.86      3.65 o 
  -1   9   7        0.45       -0.48      1.56 o 
   0   9   7      122.86      133.26     11.21 o 
   1   9   7      578.48      596.88     43.04 o 
   2   9   7       41.52       47.89      4.99 o 
   3   9   7      106.42      102.83      8.79 o 
   4   9   7        0.83        0.77      5.24 o 
   5   9   7       25.02       18.59      6.51 o 
   6   9   7        0.03        2.05      6.06 o 
  -8  10   7        1.19       -8.07      8.07 o 
  -7  10   7        0.44       12.76      9.84 o 
  -6  10   7        7.38        6.73      7.23 o 
  -5  10   7        6.71        2.29      6.35 o 
  -4  10   7      184.09      199.04     12.14 o 
  -3  10   7       23.88       23.85      5.53 o 
  -2  10   7       72.63       68.20      9.87 o 
  -1  10   7       50.37       52.21      6.06 o 
   0  10   7      352.34      370.69     23.58 o 
   1  10   7      257.41      246.40     17.87 o 
   2  10   7      135.13      132.99      9.05 o 
   3  10   7      110.92      123.30      9.40 o 
   4  10   7       41.34       38.73      9.21 o 
   5  10   7       66.68       76.01     12.95 o 
   6  10   7        1.79       -0.85      4.44 o 
  -7  11   7       12.61        8.87      6.75 o 
  -6  11   7        0.53      -10.55     10.55 o 
  -5  11   7       40.90       41.13     16.61 o 
  -4  11   7        0.28       -0.74      2.48 o 
  -3  11   7      203.30      198.01     16.19 o 
  -2  11   7      443.26      452.46     25.76 o 
  -1  11   7     1172.06     1235.29     45.97 o 
   0  11   7        0.78       -0.48      8.46 o 
   1  11   7      634.06      610.95     29.71 o 
   2  11   7        0.51        0.32      1.61 o 
   3  11   7      325.49      318.76     13.05 o 
   4  11   7        6.36       12.17      4.97 o 
   5  11   7        4.83        8.24      4.96 o 
   6  11   7       12.66        3.60      3.62 o 
  -7  12   7       11.11       33.31     17.96 o 
  -6  12   7        0.19       -2.99      4.37 o 
  -5  12   7        1.08        4.86      7.86 o 
  -4  12   7        0.00        3.14      3.34 o 
  -3  12   7       59.44       49.80     14.57 o 
  -2  12   7       77.98       97.19     20.21 o 
  -1  12   7       71.95       69.59     11.05 o 
   0  12   7      475.33      484.36     28.74 o 
   1  12   7        0.45        0.61      2.75 o 
   2  12   7      279.41      311.08     16.89 o 
   3  12   7       78.30       63.38      7.17 o 
   4  12   7       98.96      106.95     15.58 o 
   5  12   7       32.39       21.57      7.43 o 
   6  12   7        3.67       12.79      8.85 o 
  -7  13   7        0.61        3.35      4.22 o 
  -6  13   7        8.05       -2.55      5.76 o 
  -5  13   7        0.34       11.67      9.03 o 
  -4  13   7       40.89       48.83     16.17 o 
  -3  13   7       57.61       72.30     18.85 o 
  -2  13   7     1245.26     1310.39     51.35 o 
  -1  13   7      596.50      602.35     33.92 o 
   0  13   7      376.31      347.08     25.02 o 
   1  13   7      183.85      188.22     17.83 o 
   2  13   7      223.85      211.74     10.60 o 
   3  13   7      220.89      216.42     22.89 o 
   4  13   7        7.06        0.11      2.14 o 
   5  13   7        4.00        3.81      5.94 o 
  -7  14   7        0.99        2.60      5.87 o 
  -6  14   7       49.33       68.33     22.62 o 
  -5  14   7       30.81       50.46     17.96 o 
  -4  14   7        0.13        0.19      7.62 o 
  -3  14   7        4.84       11.65      9.97 o 
  -2  14   7       15.97       15.31     12.22 o 
  -1  14   7       13.59       11.10      4.59 o 
   0  14   7       16.21       49.90     18.12 o 
   1  14   7       25.25       28.50      8.07 o 
   2  14   7        4.36        2.75      6.43 o 
   3  14   7        5.42        3.90      6.02 o 
   4  14   7       23.79       19.70     10.49 o 
   5  14   7       36.30       37.00     10.27 o 
  -6  15   7       13.83        5.65      7.00 o 
  -5  15   7        6.20       14.87     10.06 o 
  -4  15   7      116.24       98.23     23.96 o 
  -3  15   7      305.09      284.97     25.51 o 
  -2  15   7      140.92      136.83     27.23 o 
  -1  15   7      428.54      445.82     30.64 o 
   0  15   7      123.91      100.72     14.22 o 
   1  15   7      163.04      157.86     17.41 o 
   2  15   7        3.33        5.58      2.80 o 
   3  15   7        5.38       25.83     10.69 o 
   4  15   7        7.41        3.02      5.31 o 
   5  15   7        0.52       -2.77      3.39 o 
  -6  16   7       19.82       27.67     15.15 o 
  -5  16   7       43.21       43.50     16.94 o 
  -4  16   7        2.81       -0.08      6.14 o 
  -3  16   7        2.99        9.28      6.72 o 
  -2  16   7        4.36        4.65      3.78 o 
  -1  16   7       42.09       33.69      8.54 o 
   0  16   7       46.33       30.98     11.65 o 
   1  16   7        1.45       -3.46      3.46 o 
   2  16   7        6.61       13.43      4.54 o 
   3  16   7       19.65       18.77      9.25 o 
   4  16   7        0.93       -2.28      6.42 o 
  -5  17   7       17.63       39.44     17.17 o 
  -4  17   7        4.13       10.84      5.36 o 
  -3  17   7        9.93        2.45      4.09 o 
  -2  17   7        1.84        3.37      3.60 o 
  -1  17   7       28.85       25.57      8.00 o 
   0  17   7       16.12       10.08      4.83 o 
   1  17   7        2.24        3.89      3.82 o 
   2  17   7        8.74        2.63      4.72 o 
   3  17   7       15.50       28.34     12.40 o 
   4  17   7        1.81       -0.97      3.68 o 
  -5  18   7        2.33        9.53      5.06 o 
  -4  18   7        0.61       -2.57      4.88 o 
  -3  18   7        0.09       -2.03      2.94 o 
  -2  18   7        1.93       -3.32      5.23 o 
  -1  18   7        0.82       11.10      5.48 o 
   0  18   7       27.26       26.02     19.07 o 
   1  18   7       15.33       17.97      6.77 o 
   2  18   7       22.32       33.10     13.70 o 
   3  18   7        0.72       -7.08      7.08 o 
  -4  19   7        0.01       -8.86      8.86 o 
  -3  19   7        0.82        0.98      2.92 o 
  -2  19   7       20.86       25.97      8.26 o 
  -1  19   7        1.24       -2.03      3.86 o 
   0  19   7       20.74       20.98      7.27 o 
   1  19   7       25.13       40.94     13.14 o 
   2  19   7        3.39       16.72     10.57 o 
   3  19   7        2.67       -3.68      5.35 o 
  -4  20   7        7.28        2.01      5.79 o 
  -3  20   7        1.52       -0.88      4.03 o 
  -2  20   7        3.36       -1.21      2.48 o 
  -1  20   7       45.53       50.69     11.75 o 
   0  20   7       63.42       72.42     13.48 o 
   1  20   7        9.97       25.56     10.90 o 
   2  20   7       11.23       19.90     11.44 o 
  -3  21   7       16.40       23.35     13.44 o 
  -2  21   7       16.82       14.12      9.85 o 
  -1  21   7       17.84       27.96     12.00 o 
   0  21   7       13.97       32.10     14.45 o 
   1  21   7        8.07        6.37      4.58 o 
  -8   0   8      165.32      398.21     50.67 o 
  -6   0   8       17.01       16.51      5.78 o 
  -4   0   8       69.38       72.18      8.85 o 
  -2   0   8      123.45      132.51     10.53 o 
   0   0   8      281.36      342.89     57.90 o 
   2   0   8      737.40      782.19     19.31 o 
   4   0   8      361.52      368.03     33.90 o 
   6   0   8       27.34       33.12     15.90 o 
  -8   1   8        5.19        9.08      4.76 o 
  -7   1   8        3.41        4.82      4.19 o 
  -6   1   8       15.90        8.48      2.53 o 
  -5   1   8      159.63      155.57      8.31 o 
  -4   1   8       10.15       10.72      2.27 o 
  -3   1   8        1.43        2.40      1.49 o 
  -2   1   8        0.12       -0.64      1.22 o 
  -1   1   8      289.19      290.77     10.44 o 
   0   1   8        2.63        0.04      1.06 o 
   1   1   8      195.23      186.34      8.08 o 
   2   1   8        1.15       -0.49      0.78 o 
   3   1   8       30.80       30.53      4.61 o 
   4   1   8        3.88        1.62      2.29 o 
   5   1   8       14.83       -1.52      3.79 o 
   6   1   8        0.67        2.18      8.38 o 
  -8   2   8       12.34        7.53      7.44 o 
  -7   2   8       27.87       33.00      8.26 o 
  -6   2   8      122.79      131.94     13.77 o 
  -5   2   8       86.94       91.05      9.81 o 
  -4   2   8      368.04      389.47     13.42 o 
  -3   2   8      225.07      217.30      8.45 o 
  -2   2   8      150.05      171.21      8.52 o 
  -1   2   8        5.29        4.57      1.65 o 
   0   2   8        8.34       13.22      2.14 o 
   1   2   8      120.48      106.50      5.76 o 
   2   2   8        5.42        3.89      1.58 o 
   3   2   8      493.24      483.42     12.33 o 
   4   2   8        2.43        2.57      2.52 o 
   5   2   8        2.61       -6.38      9.05 o 
   6   2   8        3.99        6.65      5.05 o 
  -8   3   8       12.52        6.46      8.88 o 
  -7   3   8        0.02       -0.01      2.30 o 
  -6   3   8        1.55        0.87      3.47 o 
  -5   3   8        0.00        0.66      3.17 o 
  -4   3   8       13.82        8.24      3.40 o 
  -3   3   8       78.54       76.34      9.22 o 
  -2   3   8       14.62       13.83      2.43 o 
  -1   3   8      326.11      322.49      9.91 o 
   0   3   8      205.63      192.01      6.91 o 
   1   3   8      148.59      160.35      6.79 o 
   2   3   8      502.24      504.26     16.24 o 
   3   3   8       12.11       10.36      1.98 o 
   4   3   8       38.39       36.97      4.72 o 
   5   3   8       17.34       29.83     12.62 o 
   6   3   8        0.01      -10.13     10.13 o 
  -8   4   8        4.83        2.09      4.56 o 
  -7   4   8        5.42        3.49      2.73 o 
  -6   4   8        2.23       -2.24      2.24 o 
  -5   4   8       17.63       10.96      5.73 o 
  -4   4   8      120.04      126.85     15.46 o 
  -3   4   8      107.68      116.40     13.80 o 
  -2   4   8      126.67      133.25     11.24 o 
  -1   4   8        9.41       10.78      2.06 o 
   0   4   8       98.36      108.06      5.35 o 
   1   4   8       33.40       37.15      3.27 o 
   2   4   8       78.13       72.48      5.77 o 
   3   4   8        1.78        1.35      1.58 o 
   4   4   8      109.03      125.81     10.20 o 
   5   4   8      114.51      135.80     18.33 o 
   6   4   8        8.33        7.80      6.84 o 
  -8   5   8        0.56        2.07      2.28 o 
  -7   5   8        3.50        3.33      2.95 o 
  -6   5   8        5.23       -0.28      3.09 o 
  -5   5   8        0.94       -2.44      3.43 o 
  -4   5   8        8.97        0.31      2.69 o 
  -3   5   8        6.18       12.30      6.47 o 
  -2   5   8       38.60       38.66      3.57 o 
  -1   5   8       92.03       99.10      7.69 o 
   0   5   8       51.81       49.53      4.32 o 
   1   5   8      133.92      140.45      7.17 o 
   2   5   8      207.12      193.53     11.22 o 
   3   5   8        2.64        2.77      1.48 o 
   4   5   8      241.26      245.78     13.22 o 
   5   5   8       42.13       55.08     11.77 o 
   6   5   8       19.95       33.80     14.67 o 
  -8   6   8        2.07       -3.25      3.25 o 
  -7   6   8        0.10        1.12      3.89 o 
  -6   6   8        4.01        2.31      2.96 o 
  -5   6   8        2.22       -0.73      4.58 o 
  -4   6   8       30.28       25.31      5.56 o 
  -3   6   8       71.01       85.76      8.85 o 
  -2   6   8      190.69      205.14     13.23 o 
  -1   6   8      470.97      460.38     16.99 o 
   0   6   8       24.67       23.04      3.14 o 
   1   6   8      122.14      119.94      7.05 o 
   2   6   8      606.52      551.30     25.47 o 
   3   6   8        4.25        1.82      1.70 o 
   4   6   8      294.78      295.93     14.63 o 
   5   6   8       27.11       21.31      7.06 o 
   6   6   8       15.89        9.00     15.67 o 
  -8   7   8        1.43       -1.62      4.13 o 
  -7   7   8        3.25        5.03      6.03 o 
  -6   7   8        3.85       11.58      9.17 o 
  -5   7   8        0.07       -2.97      3.42 o 
  -4   7   8       64.40       70.90      9.77 o 
  -3   7   8       40.69       37.80      5.05 o 
  -2   7   8      118.48      112.22      9.97 o 
  -1   7   8       33.59       34.39      4.64 o 
   0   7   8        5.88        5.29      2.29 o 
   1   7   8     1046.75     1070.04     32.04 o 
   2   7   8      114.64      121.74     12.46 o 
   3   7   8      238.33      223.60     13.53 o 
   4   7   8        1.59        0.50      1.82 o 
   5   7   8        1.00        4.85      5.00 o 
   6   7   8        1.28       -4.09      4.09 o 
  -8   8   8        1.98       -5.73      5.73 o 
  -7   8   8        2.70       -5.78      5.78 o 
  -6   8   8        1.05        4.39      6.88 o 
  -5   8   8       80.82       74.88     11.62 o 
  -4   8   8        8.79       22.23      5.78 o 
  -3   8   8       27.80       23.41      4.06 o 
  -2   8   8        7.79        2.57      2.29 o 
  -1   8   8      169.21      165.73     11.93 o 
   0   8   8       59.82       56.06      5.86 o 
   1   8   8      237.89      201.12     12.39 o 
   2   8   8        2.04        3.75      4.76 o 
   3   8   8        3.13        0.16      1.69 o 
   4   8   8        2.02        1.75      2.37 o 
   5   8   8        3.96        2.88      5.88 o 
   6   8   8        3.55        1.99      8.08 o 
  -8   9   8        1.97       20.36     15.63 o 
  -7   9   8        0.25       11.69      7.05 o 
  -6   9   8       12.82       29.46     12.05 o 
  -5   9   8       26.61       25.52      6.79 o 
  -4   9   8       27.01       30.59     12.18 o 
  -3   9   8        1.57        4.78      3.20 o 
  -2   9   8       20.71       18.91      5.38 o 
  -1   9   8       57.50       66.27      7.59 o 
   0   9   8      408.13      386.78     23.81 o 
   1   9   8      173.46      180.05     12.51 o 
   2   9   8      368.92      356.42     17.28 o 
   3   9   8        6.71        3.80      2.32 o 
   4   9   8       34.74       32.60      6.77 o 
   5   9   8       22.46       24.77      5.73 o 
   6   9   8       36.01       28.41      8.93 o 
  -7  10   8        0.00       -0.92      3.67 o 
  -6  10   8       39.13       40.91     16.81 o 
  -5  10   8        5.64        3.64      7.20 o 
  -4  10   8        2.18        2.62      1.29 o 
  -3  10   8       20.78       17.66      4.88 o 
  -2  10   8       42.15       44.37      8.12 o 
  -1  10   8       76.89       77.67      9.00 o 
   0  10   8      127.66      129.43     14.48 o 
   1  10   8      282.33      293.30     19.74 o 
   2  10   8       87.99       81.31      7.10 o 
   3  10   8       28.93       33.47      5.61 o 
   4  10   8       14.27       16.51      5.77 o 
   5  10   8        2.86        1.53      5.37 o 
   6  10   8        0.04       10.68      5.55 o 
  -7  11   8        0.86       30.47     15.16 o 
  -6  11   8       12.07       14.88     11.27 o 
  -5  11   8        0.74        2.88      8.95 o 
  -4  11   8       13.57        2.78      2.72 o 
  -3  11   8      192.76      184.95     16.65 o 
  -2  11   8      178.12      159.35     22.63 o 
  -1  11   8      412.23      385.68     20.57 o 
   0  11   8       25.20       13.22     10.73 o 
   1  11   8       52.49       34.86     13.56 o 
   2  11   8        0.28        1.33      1.14 o 
   3  11   8       38.79       53.20     12.73 o 
   4  11   8       17.76       33.16      8.68 o 
   5  11   8        0.05       -3.41      9.01 o 
  -7  12   8       31.67        4.96     10.59 o 
  -6  12   8        8.90        3.10      4.14 o 
  -5  12   8       31.31       33.39     14.00 o 
  -4  12   8        4.21        8.30      4.92 o 
  -3  12   8        0.04       -2.46      4.00 o 
  -2  12   8        9.88       16.37      5.45 o 
  -1  12   8       57.38       50.11      9.91 o 
   0  12   8       52.33       48.42      9.43 o 
   1  12   8       41.78       37.65      7.87 o 
   2  12   8       35.03       34.75      4.97 o 
   3  12   8       85.00       92.15     12.25 o 
   4  12   8       16.20       21.11      6.33 o 
   5  12   8        1.29       -3.75      3.75 o 
  -7  13   8        0.32       -7.71      8.31 o 
  -6  13   8        0.53        2.21      5.21 o 
  -5  13   8       22.67       36.33     15.86 o 
  -4  13   8        8.72        7.66      8.10 o 
  -3  13   8        0.04        7.01      6.71 o 
  -2  13   8      265.72      252.00     23.45 o 
  -1  13   8      142.15      154.20     17.54 o 
   0  13   8      291.36      291.81     23.68 o 
   1  13   8        4.27        5.36      5.15 o 
   2  13   8       15.51       12.11      4.77 o 
   3  13   8        0.52       -0.32      2.03 o 
   4  13   8       15.49       11.68      7.40 o 
   5  13   8        1.43        5.76      4.31 o 
  -6  14   8       20.80       23.35     12.59 o 
  -5  14   8        5.35       14.71     10.51 o 
  -4  14   8      219.66      272.47     39.76 o 
  -3  14   8       38.71       31.91     12.34 o 
  -2  14   8       79.22       84.05     19.70 o 
  -1  14   8       39.63       26.11      8.60 o 
   0  14   8        3.74        1.56      1.86 o 
   1  14   8       53.22       58.77     10.38 o 
   2  14   8        1.91        3.57      6.61 o 
   3  14   8        6.88       22.39     11.74 o 
   4  14   8        0.57        6.11      4.59 o 
  -6  15   8       65.09       59.17     21.04 o 
  -5  15   8        0.11       21.04     13.04 o 
  -4  15   8       56.61       67.21     20.76 o 
  -3  15   8        5.63       10.09      5.67 o 
  -2  15   8      212.12      223.04     22.71 o 
  -1  15   8       93.64      107.15     15.24 o 
   0  15   8       70.60       65.96     11.86 o 
   1  15   8        1.18       -2.43      2.74 o 
   2  15   8        0.49        1.31      5.03 o 
   3  15   8        1.10        4.60      5.16 o 
   4  15   8       42.93       53.06     12.33 o 
  -6  16   8        0.23       -4.47      6.51 o 
  -5  16   8        4.00       24.65     14.52 o 
  -4  16   8       23.76       26.40     10.54 o 
  -3  16   8        3.35        2.67      3.17 o 
  -2  16   8       39.15       40.43     14.45 o 
  -1  16   8       22.25        7.41      9.22 o 
   0  16   8       11.97       12.20      5.65 o 
   1  16   8        2.71        4.04      3.24 o 
   2  16   8       12.10       16.58      7.10 o 
   3  16   8       25.38       23.98     10.89 o 
   4  16   8       11.04        7.84      4.08 o 
  -5  17   8        0.19       15.72     11.36 o 
  -4  17   8        1.10        0.61      5.27 o 
  -3  17   8        0.05        0.86      5.31 o 
  -2  17   8       80.03      103.51     16.23 o 
  -1  17   8        3.25        0.89      5.75 o 
   0  17   8       47.13       59.72     12.05 o 
   1  17   8       10.76        9.20      5.85 o 
   2  17   8       10.39       16.35     10.79 o 
   3  17   8       48.93       72.92     19.46 o 
  -5  18   8       34.59       59.83     21.96 o 
  -4  18   8        7.19       11.40      5.91 o 
  -3  18   8       15.53       15.44      6.48 o 
  -2  18   8        9.69       15.92      4.74 o 
  -1  18   8        9.42        5.76      6.69 o 
   0  18   8        0.58       -0.06      4.37 o 
   1  18   8        2.23       -0.04      5.31 o 
   2  18   8       79.57      105.39     24.36 o 
   3  18   8       23.24       17.77      9.54 o 
  -4  19   8        0.40       11.68      9.41 o 
  -3  19   8        5.63        2.23      7.34 o 
  -2  19   8        1.80       -4.56      9.89 o 
  -1  19   8        5.09       13.84      6.02 o 
   0  19   8        2.22       -0.07      9.20 o 
   1  19   8        0.71       -8.55      8.55 o 
   2  19   8        0.00        1.20      3.89 o 
  -3  20   8        0.72        9.69      8.67 o 
  -2  20   8       13.40       13.16      6.81 o 
  -1  20   8       10.56        7.67      5.26 o 
   0  20   8        8.33       13.06      6.56 o 
  -7   0   9       95.78       90.04     23.40 o 
  -5   0   9        6.53        5.66      2.30 o 
  -3   0   9       44.45       93.96     17.42 o 
  -1   0   9      679.45      687.90     29.98 o 
   1   0   9        6.35        6.07      2.80 o 
   3   0   9       12.22       15.31      4.53 o 
   5   0   9       17.29        7.98      5.31 o 
  -8   1   9       17.24       21.25      8.32 o 
  -7   1   9       16.52       19.34      5.63 o 
  -6   1   9       12.42       17.38      3.37 o 
  -5   1   9       74.65       82.32      5.70 o 
  -4   1   9        4.90        5.94      2.24 o 
  -3   1   9      241.39      263.43     13.30 o 
  -2   1   9       42.45       40.94      4.27 o 
  -1   1   9        1.08        1.07      1.56 o 
   0   1   9       18.44       13.56      3.20 o 
   1   1   9        2.84        2.59      1.25 o 
   2   1   9      494.76      498.06     14.45 o 
   3   1   9      102.19       85.17      9.35 o 
   4   1   9       40.64       36.67      6.72 o 
   5   1   9        7.24        3.22      4.19 o 
   6   1   9        8.01       24.46     13.37 o 
  -8   2   9        0.98       -0.46      4.62 o 
  -7   2   9        9.41        9.47      5.37 o 
  -6   2   9        2.13        2.12      2.75 o 
  -5   2   9        4.09        2.70      2.02 o 
  -4   2   9        9.82       12.67      2.52 o 
  -3   2   9        4.67        1.31      2.16 o 
  -2   2   9      298.06      304.29     11.98 o 
  -1   2   9      182.73      186.52      9.81 o 
   0   2   9       24.90       26.71      2.92 o 
   1   2   9       74.05       68.70      4.87 o 
   2   2   9      989.86      956.37     22.53 o 
   3   2   9      210.48      203.02      7.79 o 
   4   2   9      119.83      133.52     12.32 o 
   5   2   9       82.89       79.05     20.23 o 
   6   2   9        8.02        0.18      3.60 o 
  -8   3   9       12.91        6.75      4.30 o 
  -7   3   9       40.65       33.12      7.43 o 
  -6   3   9       10.81       32.12      9.36 o 
  -5   3   9       53.23       55.95      7.70 o 
  -4   3   9       37.27       38.37      5.48 o 
  -3   3   9       11.00       10.83      2.33 o 
  -2   3   9      415.56      446.45     16.02 o 
  -1   3   9      235.80      238.40      8.78 o 
   0   3   9      337.57      330.52     10.07 o 
   1   3   9       55.46       46.49      4.18 o 
   2   3   9       92.54       88.97      7.14 o 
   3   3   9      352.42      325.33     11.26 o 
   4   3   9       29.61       27.16      5.33 o 
   5   3   9        1.48       13.32     11.22 o 
   6   3   9        4.45       20.36     11.64 o 
  -8   4   9        0.86        2.65      6.62 o 
  -7   4   9        1.43       -1.26      2.24 o 
  -6   4   9        0.88       -2.56      4.72 o 
  -5   4   9        4.16        2.51      2.04 o 
  -4   4   9       28.05       30.33      8.00 o 
  -3   4   9      118.32      127.37     14.81 o 
  -2   4   9       52.79       44.94      8.02 o 
  -1   4   9      256.96      252.56      8.48 o 
   0   4   9       55.71       54.95      4.16 o 
   1   4   9      450.18      443.88     17.24 o 
   2   4   9      368.68      340.87     14.45 o 
   3   4   9      118.72      111.48      7.07 o 
   4   4   9        1.13       -1.15      2.44 o 
   5   4   9       50.69       49.65     11.95 o 
   6   4   9        5.70        9.27      6.45 o 
  -8   5   9        0.67        2.15      9.15 o 
  -7   5   9        0.15        1.90      3.10 o 
  -6   5   9        1.43        0.45      3.20 o 
  -5   5   9       85.01       97.27     10.53 o 
  -4   5   9       68.24       73.85     12.76 o 
  -3   5   9      110.73      112.48     20.41 o 
  -2   5   9      209.83      228.12     18.55 o 
  -1   5   9       59.09       55.31      5.05 o 
   0   5   9      208.49      214.99      8.47 o 
   1   5   9      112.14      100.44      5.72 o 
   2   5   9      452.08      437.18     15.24 o 
   3   5   9        0.58        0.70      1.31 o 
   4   5   9        5.17        2.74      3.34 o 
   5   5   9        0.09       -4.81      5.00 o 
   6   5   9       38.48       31.14     14.86 o 
  -8   6   9        2.20       -4.80      4.80 o 
  -7   6   9        2.88       -0.38      6.33 o 
  -6   6   9        1.23        1.36      3.61 o 
  -5   6   9       12.76       10.45      5.96 o 
  -4   6   9        3.53        8.43      8.07 o 
  -3   6   9       43.95       54.67      6.25 o 
  -2   6   9       87.24       74.39      8.49 o 
  -1   6   9       93.10       92.02      8.94 o 
   0   6   9        7.86        6.43      1.95 o 
   1   6   9      173.11      165.75      8.38 o 
   2   6   9       94.41       89.53      7.59 o 
   3   6   9      140.53      144.97     10.13 o 
   4   6   9       95.96      112.21      9.23 o 
   5   6   9        0.88       -2.32      4.24 o 
   6   6   9        5.30       -2.71      4.73 o 
  -8   7   9        1.10       -2.76      6.61 o 
  -7   7   9        2.43       10.67      5.14 o 
  -6   7   9       36.33       32.63     15.08 o 
  -5   7   9       13.33        8.58      8.14 o 
  -4   7   9        0.04        0.92      5.38 o 
  -3   7   9        0.64       -0.90      1.89 o 
  -2   7   9      220.28      225.55     14.91 o 
  -1   7   9        0.04        1.71      1.84 o 
   0   7   9      504.75      495.65     19.75 o 
   1   7   9      283.74      277.42     11.39 o 
   2   7   9        8.04        3.51      3.19 o 
   3   7   9       35.09       35.13      5.00 o 
   4   7   9        9.29        3.81      3.64 o 
   5   7   9        8.48       25.10      8.19 o 
   6   7   9        2.76       -2.40     11.47 o 
  -8   8   9        4.00        0.48      4.02 o 
  -7   8   9        0.95        4.24      5.70 o 
  -6   8   9       13.04        3.33      5.91 o 
  -5   8   9        2.59        9.32      8.07 o 
  -4   8   9       17.28       17.37      4.99 o 
  -3   8   9        0.98        1.38      1.89 o 
  -2   8   9        8.01        9.61      3.65 o 
  -1   8   9      113.30      119.08     12.46 o 
   0   8   9      797.18      781.68     21.95 o 
   1   8   9      367.15      345.93     14.95 o 
   2   8   9       55.80       51.54      7.99 o 
   3   8   9        3.40        5.25      2.43 o 
   4   8   9        1.17        0.34      3.56 o 
   5   8   9        9.76       10.29     18.02 o 
  -7   9   9       13.30        8.12      5.81 o 
  -6   9   9       27.37       63.33     19.48 o 
  -5   9   9        0.00       -4.32      7.57 o 
  -4   9   9        0.61        2.80      2.52 o 
  -3   9   9        0.68        6.02      2.09 o 
  -2   9   9       82.76       89.33     13.52 o 
  -1   9   9      212.98      233.01     17.76 o 
   0   9   9       33.51       54.97      9.01 o 
   1   9   9      431.16      429.25     22.19 o 
   2   9   9        3.94        4.76      2.71 o 
   3   9   9       46.54       42.75      6.30 o 
   4   9   9        4.12       -1.89      2.91 o 
   5   9   9        0.07       -1.26      5.33 o 
  -7  10   9        4.11        4.03      6.76 o 
  -6  10   9       52.83       64.33     22.16 o 
  -5  10   9       18.93       22.93     10.60 o 
  -4  10   9       14.94       16.12      9.79 o 
  -3  10   9       11.96       12.65      4.63 o 
  -2  10   9      132.21      124.16     14.32 o 
  -1  10   9      211.73      227.00     20.06 o 
   0  10   9        5.42        6.28      4.37 o 
   1  10   9       37.42       50.64      9.26 o 
   2  10   9        1.54       -0.53      3.31 o 
   3  10   9      207.87      217.71     14.08 o 
   4  10   9       76.61       87.40     11.96 o 
   5  10   9        9.12       -0.61     10.37 o 
  -7  11   9       11.40        2.23      5.22 o 
  -6  11   9        1.54        4.82      5.37 o 
  -5  11   9       74.70      114.11     27.40 o 
  -4  11   9      101.20      116.35     25.07 o 
  -3  11   9      455.33      449.35     26.76 o 
  -2  11   9        1.43       -1.35      4.39 o 
  -1  11   9      226.77      224.31     20.81 o 
   0  11   9        0.03       -3.38      3.38 o 
   1  11   9      227.48      229.11     18.14 o 
   2  11   9        4.27       14.04      4.21 o 
   3  11   9        6.45       17.76      5.57 o 
   4  11   9       24.54        7.85      6.22 o 
   5  11   9        3.27        6.82      4.53 o 
  -7  12   9        1.47        3.26      6.18 o 
  -6  12   9        1.97       11.57      9.62 o 
  -5  12   9       22.05       30.46     14.01 o 
  -4  12   9       10.02       27.33     11.48 o 
  -3  12   9       14.76       13.84      8.56 o 
  -2  12   9      109.69      120.93     22.28 o 
  -1  12   9       43.85       37.08      8.73 o 
   0  12   9       96.89      112.03     14.71 o 
   1  12   9      101.23       80.66     11.24 o 
   2  12   9       30.68       43.59     15.66 o 
   3  12   9       26.47       26.80      6.92 o 
   4  12   9        0.30       15.45      6.35 o 
   5  12   9      115.48      161.62     22.90 o 
  -6  13   9       12.83        3.27      4.20 o 
  -5  13   9       37.00       51.67     18.63 o 
  -4  13   9      291.32      328.93     43.12 o 
  -3  13   9      229.87      243.51     35.14 o 
  -2  13   9      121.94      121.46     16.74 o 
  -1  13   9       65.63       64.70     11.88 o 
   0  13   9       89.23       71.74     12.03 o 
   1  13   9       98.90       96.59     12.72 o 
   2  13   9        4.64        8.23      7.69 o 
   3  13   9        8.93        9.42      5.69 o 
   4  13   9       15.18       24.77      8.07 o 
  -6  14   9        0.18       -8.67      8.67 o 
  -5  14   9        2.65        0.92      2.99 o 
  -4  14   9        6.49        9.74      7.11 o 
  -3  14   9       34.40       32.70     13.09 o 
  -2  14   9       32.47       23.37      7.57 o 
  -1  14   9        5.53       11.24      5.65 o 
   0  14   9       26.75       28.84      7.50 o 
   1  14   9        1.87       -1.50      5.20 o 
   2  14   9       81.05      120.66     27.63 o 
   3  14   9       59.30       75.94     12.45 o 
   4  14   9       16.48       23.14      7.72 o 
  -6  15   9       19.54       27.25     15.35 o 
  -5  15   9       77.36       91.32     24.66 o 
  -4  15   9       38.66       18.87     10.63 o 
  -3  15   9      106.10      126.23     18.07 o 
  -2  15   9       35.54       36.35      9.90 o 
  -1  15   9      132.70      153.91     19.03 o 
   0  15   9        0.07        4.67      3.91 o 
   1  15   9       36.79       57.14     18.17 o 
   2  15   9       19.72       22.18      7.75 o 
   3  15   9        1.33        5.63      3.77 o 
  -5  16   9        0.15      -13.73     13.73 o 
  -4  16   9        2.99        4.01      7.73 o 
  -3  16   9       30.90       25.11      8.62 o 
  -2  16   9       24.73       23.90      8.57 o 
  -1  16   9        0.25       -3.64      3.64 o 
   0  16   9        2.01        5.19      3.27 o 
   1  16   9        7.93        6.66      6.61 o 
   2  16   9        5.67        3.46      2.99 o 
   3  16   9       10.95       18.71      8.43 o 
  -5  17   9        2.68        0.83      9.79 o 
  -4  17   9        5.00        1.84      5.96 o 
  -3  17   9       18.91        8.44     10.46 o 
  -2  17   9        0.37        1.57      2.76 o 
  -1  17   9        0.01       -0.04      4.63 o 
   0  17   9       20.21       11.14      5.29 o 
   1  17   9       16.01       13.85     10.96 o 
   2  17   9        7.25       -0.29     13.81 o 
  -4  18   9        0.01       -0.25      2.56 o 
  -3  18   9        0.00        1.95      5.49 o 
  -2  18   9       25.30       32.41      9.64 o 
  -1  18   9        1.51       -3.59      3.59 o 
   0  18   9       13.28       22.45      8.14 o 
   1  18   9        1.83       -5.79      6.76 o 
   2  18   9       20.26       37.39     11.11 o 
  -3  19   9        0.09        5.98      4.47 o 
  -2  19   9        6.49        6.94      5.51 o 
  -1  19   9       11.19       -0.88      8.11 o 
   0  19   9        4.29        7.01      7.22 o 
   1  19   9        2.03        0.24      2.75 o 
  -1  20   9       12.30        7.30      3.64 o 
  -8   0  10        7.61        0.29      6.04 o 
  -6   0  10        0.02       -4.14      7.02 o 
  -4   0  10       11.43       20.77      6.12 o 
  -2   0  10      306.21      300.60     17.68 o 
   0   0  10      882.72      850.75     51.35 o 
   2   0  10      314.17      302.07     10.68 o 
   4   0  10       32.13       27.13     11.49 o 
  -8   1  10        5.07       -0.33      7.48 o 
  -7   1  10       36.39       54.77     13.41 o 
  -6   1  10        0.32        0.43      2.90 o 
  -5   1  10        1.52        1.21      1.88 o 
  -4   1  10        8.47       10.47      3.25 o 
  -3   1  10       54.79       50.40      6.24 o 
  -2   1  10       12.58       15.65      2.98 o 
  -1   1  10       23.95       24.80      3.77 o 
   0   1  10        6.80        4.95      1.56 o 
   1   1  10       73.59       65.15      5.94 o 
   2   1  10       11.10       10.33      1.95 o 
   3   1  10       14.62        7.56      2.60 o 
   4   1  10        1.07       -3.90      3.90 o 
   5   1  10       37.46       33.97     13.41 o 
  -8   2  10       10.03        8.38      7.15 o 
  -7   2  10       27.70       37.50     13.17 o 
  -6   2  10       19.25       10.43      4.46 o 
  -5   2  10       39.60       41.00      6.92 o 
  -4   2  10        1.37        4.09      2.27 o 
  -3   2  10        0.19        2.14      1.90 o 
  -2   2  10        3.99        4.26      1.48 o 
  -1   2  10      140.56      142.82      9.04 o 
   0   2  10       20.60       17.35      3.49 o 
   1   2  10      579.15      557.31     16.50 o 
   2   2  10        3.55        0.19      1.40 o 
   3   2  10        0.30       -3.44      3.44 o 
   4   2  10        1.91       -0.56      3.13 o 
   5   2  10       28.70       35.20     14.17 o 
  -8   3  10        0.06        0.59      5.97 o 
  -7   3  10        2.83        0.01      6.96 o 
  -6   3  10       14.59       15.59      4.56 o 
  -5   3  10        1.13        0.48      4.30 o 
  -4   3  10        0.24        0.15      1.00 o 
  -3   3  10       58.59       59.58      8.32 o 
  -2   3  10      141.86      148.65     12.70 o 
  -1   3  10       73.25       75.94      7.27 o 
   0   3  10      227.53      235.08      9.54 o 
   1   3  10       15.71       10.24      4.16 o 
   2   3  10       64.55       54.25      5.75 o 
   3   3  10       14.67       16.10      4.74 o 
   4   3  10        0.02        0.62      3.48 o 
   5   3  10        1.73       -9.80      9.80 o 
  -8   4  10        0.00        6.01      3.76 o 
  -7   4  10        6.22        8.85      4.65 o 
  -6   4  10        7.58        3.75      3.13 o 
  -5   4  10        9.08        9.00      3.14 o 
  -4   4  10       16.82       13.48      3.07 o 
  -3   4  10        0.04       -0.59      1.27 o 
  -2   4  10       26.50       19.58      2.65 o 
  -1   4  10        0.02        0.11      0.93 o 
   0   4  10       76.75       72.39      4.88 o 
   1   4  10       19.09       12.59      2.19 o 
   2   4  10      130.29      118.77      8.81 o 
   3   4  10      278.13      279.09     13.46 o 
   4   4  10       17.52       21.77      5.24 o 
   5   4  10        0.64       -0.36      6.10 o 
  -8   5  10        0.24        0.82      3.48 o 
  -7   5  10        0.07        1.23      4.83 o 
  -6   5  10        1.22       -1.96      3.37 o 
  -5   5  10        7.23        5.66      3.63 o 
  -4   5  10       46.07       33.71     12.41 o 
  -3   5  10        3.22       -5.04      7.09 o 
  -2   5  10       53.40       45.86      5.35 o 
  -1   5  10      121.22      118.90      5.81 o 
   0   5  10       88.42       84.75      5.40 o 
   1   5  10       27.34       32.13      4.45 o 
   2   5  10      338.69      337.24     15.27 o 
   3   5  10       81.91       84.38      7.83 o 
   4   5  10       35.44       39.64      6.97 o 
   5   5  10       39.73       43.81     11.28 o 
  -7   6  10        0.81        9.30      5.79 o 
  -6   6  10        4.27        5.76      3.77 o 
  -5   6  10       27.48       14.87      6.78 o 
  -4   6  10       42.75       61.56     17.65 o 
  -3   6  10      114.71      123.79     22.50 o 
  -2   6  10        9.77        4.15      3.52 o 
  -1   6  10       30.70       33.04      3.72 o 
   0   6  10      563.10      503.64     14.46 o 
   1   6  10        0.27        3.59      1.54 o 
   2   6  10      396.36      387.84     16.73 o 
   3   6  10       40.41       34.90      5.08 o 
   4   6  10        9.02       -2.63      5.33 o 
   5   6  10       21.29       12.38      6.72 o 
  -7   7  10        0.01       11.75     18.32 o 
  -6   7  10        8.60        4.59      3.30 o 
  -5   7  10       18.76       15.81      9.91 o 
  -4   7  10       21.86       24.47     10.50 o 
  -3   7  10       20.06       13.11      8.07 o 
  -2   7  10        3.81        0.31      3.39 o 
  -1   7  10      412.05      388.33     17.61 o 
   0   7  10       56.33       57.78      5.41 o 
   1   7  10      189.66      163.66      9.37 o 
   2   7  10        0.00       -0.04      2.07 o 
   3   7  10        0.03        3.24      1.79 o 
   4   7  10        0.39        3.78      2.18 o 
   5   7  10       11.09        5.48      4.70 o 
  -7   8  10       10.64       16.89     12.15 o 
  -6   8  10        0.24       -3.63      5.89 o 
  -5   8  10        0.00       21.38     11.84 o 
  -4   8  10       17.53        8.73      5.56 o 
  -3   8  10       79.52       82.20      8.65 o 
  -2   8  10       46.15       47.78      8.87 o 
  -1   8  10      107.08      105.92     11.99 o 
   0   8  10        5.09        4.83      1.88 o 
   1   8  10       13.96       20.41      4.73 o 
   2   8  10        2.33       -0.08      2.29 o 
   3   8  10        0.03       -0.84      2.56 o 
   4   8  10        4.50       -4.17      4.17 o 
   5   8  10        2.36        3.99      7.88 o 
  -7   9  10        3.87       -5.52      6.78 o 
  -6   9  10       11.76       -8.61      8.61 o 
  -5   9  10        0.54        4.17      4.92 o 
  -4   9  10        5.64       11.24     10.32 o 
  -3   9  10       34.33       28.20      6.81 o 
  -2   9  10      122.05      136.29     22.62 o 
  -1   9  10      160.73      167.14     35.57 o 
   0   9  10      192.96      208.48     14.68 o 
   1   9  10       11.00       14.39      3.70 o 
   2   9  10       77.23       64.09      9.71 o 
   3   9  10       37.69       51.91      6.70 o 
   4   9  10       20.97       17.83      7.64 o 
   5   9  10       13.03       15.23      7.93 o 
  -7  10  10        0.11      -10.94     10.94 o 
  -6  10  10        0.99       13.32     11.03 o 
  -5  10  10        0.80        0.04      6.52 o 
  -4  10  10       65.55       97.24     22.18 o 
  -3  10  10       86.92      121.34     23.66 o 
  -2  10  10       88.87      111.77     20.36 o 
  -1  10  10      144.45      166.69     18.37 o 
   0  10  10       50.56       58.95     10.03 o 
   1  10  10       36.14       33.17      5.65 o 
   2  10  10        3.39        7.79      4.25 o 
   3  10  10        0.06       -2.05      2.34 o 
   4  10  10        0.02       -5.39      5.39 o 
  -7  11  10        0.01        3.22      6.23 o 
  -6  11  10        7.54        8.59      8.49 o 
  -5  11  10       32.26       41.86     15.51 o 
  -4  11  10       44.72       52.75     17.52 o 
  -3  11  10      131.35      114.93     22.87 o 
  -2  11  10        9.27       12.29      7.48 o 
  -1  11  10       10.51        7.20      3.32 o 
   0  11  10        7.85       10.24      3.08 o 
   1  11  10       41.53       54.59     17.12 o 
   2  11  10       18.17       33.79      7.10 o 
   3  11  10        2.94       14.33      5.32 o 
   4  11  10       15.47       19.72      5.76 o 
  -6  12  10        7.97       23.23     14.52 o 
  -5  12  10       14.55       26.26     14.63 o 
  -4  12  10        2.66        5.20      4.41 o 
  -3  12  10       48.54       58.15     17.06 o 
  -2  12  10        1.16       -1.75      4.54 o 
  -1  12  10       34.81       30.30      8.25 o 
   0  12  10       51.06       61.83     10.75 o 
   1  12  10       34.44       43.15     16.50 o 
   2  12  10       12.29       25.93      9.80 o 
   3  12  10        0.69        1.11      2.90 o 
   4  12  10        2.66       -3.24      6.55 o 
  -6  13  10        1.20       -4.27      6.31 o 
  -5  13  10        0.00        1.63      4.27 o 
  -4  13  10       63.18       54.90     18.36 o 
  -3  13  10       97.48      107.34     23.34 o 
  -2  13  10       78.26       66.10     13.08 o 
  -1  13  10       15.23       12.24      5.32 o 
   0  13  10        4.23        6.41      4.09 o 
   1  13  10       12.44        7.27      4.28 o 
   2  13  10       10.78        5.50      8.44 o 
   3  13  10        0.96        5.10      5.94 o 
   4  13  10       11.69       35.11     17.25 o 
  -5  14  10       19.25       20.09     13.76 o 
  -4  14  10        4.80        7.01      8.59 o 
  -3  14  10       16.97       17.21      8.98 o 
  -2  14  10        6.91        4.94      6.11 o 
  -1  14  10       52.28       64.12     17.89 o 
   0  14  10        0.76        4.67      4.00 o 
   1  14  10        4.23       -8.72     10.83 o 
   2  14  10        0.04       10.48      4.95 o 
   3  14  10        1.37       -0.07      3.74 o 
  -5  15  10        0.71        6.17      6.15 o 
  -4  15  10       70.83       57.04     19.19 o 
  -3  15  10       23.08       26.17      8.10 o 
  -2  15  10       59.32       47.83     27.64 o 
  -1  15  10        0.67        0.76      2.56 o 
   0  15  10       10.83       19.55      6.12 o 
   1  15  10        0.71        4.65      7.85 o 
   2  15  10       78.85      114.30     20.21 o 
   3  15  10       21.29       28.17      8.10 o 
  -5  16  10        2.01       10.82      9.27 o 
  -4  16  10        1.92        8.53      5.36 o 
  -3  16  10       22.88       16.91      7.72 o 
  -2  16  10       18.09       16.75      6.72 o 
  -1  16  10        0.31        2.42      2.75 o 
   0  16  10        2.48        9.42     11.21 o 
   1  16  10       17.31       22.41     13.26 o 
   2  16  10       32.77       47.89     12.28 o 
  -4  17  10       15.84        4.86      4.43 o 
  -3  17  10        0.18       -0.04      2.72 o 
  -2  17  10       26.30       34.18      9.96 o 
  -1  17  10        6.66        5.55      4.19 o 
   0  17  10        1.67       -0.09      3.30 o 
   1  17  10       37.56       53.21     18.96 o 
  -3  18  10        1.23        6.21      7.00 o 
  -2  18  10        0.81       -1.30      5.39 o 
  -1  18  10        8.12        3.89      3.68 o 
   0  18  10       61.73       79.02     23.32 o 
   1  18  10       20.88        8.84      8.43 o 
  -7   0  11        3.46       16.22      9.89 o 
  -5   0  11       29.26       29.51     10.12 o 
  -3   0  11      251.52      277.30     27.24 o 
  -1   0  11       43.76       48.45     12.63 o 
   1   0  11        0.10       -0.19      5.25 o 
   3   0  11       38.67       21.07     11.02 o 
  -7   1  11       28.06       25.78     15.87 o 
  -6   1  11        1.20       -0.94      6.97 o 
  -5   1  11       74.49       86.75      7.84 o 
  -4   1  11       32.05       38.49      5.68 o 
  -3   1  11       10.67        7.73      2.71 o 
  -2   1  11        0.53        3.34      2.11 o 
  -1   1  11        0.36        1.05      1.76 o 
   0   1  11      197.42      200.44     12.23 o 
   1   1  11       78.99       77.87      6.35 o 
   2   1  11       29.99       28.80      7.15 o 
   3   1  11        5.17        4.02      2.34 o 
   4   1  11       28.38       31.58      7.51 o 
   5   1  11        2.55        3.18      5.22 o 
  -7   2  11        7.00        1.73     11.18 o 
  -6   2  11        8.82       19.11      7.86 o 
  -5   2  11        0.85        0.91      2.50 o 
  -4   2  11       39.91       50.21      6.37 o 
  -3   2  11       10.98       10.88      2.89 o 
  -2   2  11       12.86       16.66      4.38 o 
  -1   2  11       52.12       47.72      5.43 o 
   0   2  11      774.51      749.16     23.68 o 
   1   2  11      209.41      185.98     14.37 o 
   2   2  11       67.36       72.21      9.47 o 
   3   2  11       53.60       44.50      7.09 o 
   4   2  11        8.00        3.41      6.18 o 
   5   2  11       18.13        3.91      5.83 o 
  -7   3  11       10.40        7.52      6.79 o 
  -6   3  11       25.74       20.09      7.88 o 
  -5   3  11       15.28        4.91      3.99 o 
  -4   3  11      120.92      147.34     13.81 o 
  -3   3  11      114.91      133.49     12.98 o 
  -2   3  11       80.64       85.26     12.04 o 
  -1   3  11       59.30       56.86      7.50 o 
   0   3  11       15.66       17.58      3.98 o 
   1   3  11      381.44      370.84     16.83 o 
   2   3  11        7.70        8.08      2.19 o 
   3   3  11        1.30        1.89      3.62 o 
   4   3  11        0.38       -1.66      3.21 o 
   5   3  11        5.41       -9.77      9.77 o 
  -7   4  11        0.61        3.10      7.34 o 
  -6   4  11        1.21       -0.93      3.23 o 
  -5   4  11       23.63        9.31      5.00 o 
  -4   4  11        1.95       -0.69      2.17 o 
  -3   4  11      108.50      125.90     15.67 o 
  -2   4  11       48.92       60.97     10.86 o 
  -1   4  11      202.68      193.20     13.96 o 
   0   4  11      266.87      268.19     10.49 o 
   1   4  11       84.47       75.80      7.61 o 
   2   4  11        0.07        0.89      3.71 o 
   3   4  11       24.10        9.85      3.35 o 
   4   4  11        0.22       -3.20      3.20 o 
   5   4  11       13.04        8.22     11.07 o 
  -7   5  11        6.83        3.57      4.91 o 
  -6   5  11       29.16       25.14      8.96 o 
  -5   5  11       14.52       17.43      6.80 o 
  -4   5  11       43.14       40.53     13.68 o 
  -3   5  11        4.32       -0.50      3.01 o 
  -2   5  11      130.00      132.16     11.25 o 
  -1   5  11       96.63      102.80      7.67 o 
   0   5  11      164.67      162.31      8.03 o 
   1   5  11        0.36       -0.35      1.63 o 
   2   5  11        9.77       19.14      4.38 o 
   3   5  11        0.67       -0.07      3.06 o 
   4   5  11       42.22       54.05      8.61 o 
   5   5  11        4.48        7.07     14.65 o 
  -7   6  11        1.75        6.46      4.35 o 
  -6   6  11        0.00        5.53      5.53 o 
  -5   6  11        3.16        0.11      6.32 o 
  -4   6  11       15.42        9.49      8.39 o 
  -3   6  11       61.03       77.17     18.14 o 
  -2   6  11        0.39        3.71      3.41 o 
  -1   6  11       60.32       56.72      4.14 o 
   0   6  11      129.53      140.93      7.71 o 
   1   6  11       41.85       35.05      6.75 o 
   2   6  11      165.24      164.90     13.42 o 
   3   6  11       11.79       17.20      4.87 o 
   4   6  11       12.69        9.10      7.52 o 
  -7   7  11        3.94       10.23     10.02 o 
  -6   7  11        0.94       -8.29      8.29 o 
  -5   7  11        0.27        7.62      7.63 o 
  -4   7  11      111.96      141.82     26.85 o 
  -3   7  11        0.16        0.03      3.54 o 
  -2   7  11      122.22      129.57     21.66 o 
  -1   7  11      144.78      158.98     12.94 o 
   0   7  11        7.10        6.48      1.76 o 
   1   7  11       27.44       35.54      7.14 o 
   2   7  11        0.63       -4.17      4.17 o 
   3   7  11        2.42       -0.30      2.02 o 
   4   7  11       14.45        8.69      4.29 o 
  -7   8  11        0.01      -11.57     11.57 o 
  -6   8  11       10.20        5.75      6.91 o 
  -5   8  11        0.62       -1.38      6.17 o 
  -4   8  11       12.42        2.88      5.45 o 
  -3   8  11       29.65       31.40     12.38 o 
  -2   8  11      154.02      134.32     22.16 o 
  -1   8  11       73.03       69.30     14.30 o 
   0   8  11        0.13       -2.47      2.47 o 
   1   8  11       14.65       20.36      5.18 o 
   2   8  11        3.26        0.01      2.78 o 
   3   8  11       24.32       27.51      6.10 o 
   4   8  11      109.59      139.45     16.93 o 
  -7   9  11        0.09       -2.62      5.65 o 
  -6   9  11        0.04       40.05     17.24 o 
  -5   9  11        0.66       -0.82      6.20 o 
  -4   9  11       18.02       27.60     12.24 o 
  -3   9  11       20.53       27.42     10.90 o 
  -2   9  11        7.29        4.87      5.70 o 
  -1   9  11      423.86      486.20     39.12 o 
   0   9  11        0.33        5.08      3.16 o 
   1   9  11       45.09       66.24     25.48 o 
   2   9  11        7.03       13.36      4.06 o 
   3   9  11        2.64        1.36      3.67 o 
   4   9  11        7.54        9.76      4.52 o 
  -6  10  11        1.02       -9.48      9.48 o 
  -5  10  11        2.86        8.57      8.62 o 
  -4  10  11       10.82       18.42     10.69 o 
  -3  10  11       94.16      103.66     21.52 o 
  -2  10  11        6.50        7.63      6.24 o 
  -1  10  11        1.99        4.65      3.97 o 
   0  10  11        9.24        2.45      4.39 o 
   1  10  11      233.54      244.31     26.90 o 
   2  10  11      152.62      186.31     17.31 o 
   3  10  11       13.18       16.63      5.94 o 
   4  10  11        1.60        2.84      6.43 o 
  -6  11  11       16.33       13.77      8.10 o 
  -5  11  11       76.79       72.55     22.28 o 
  -4  11  11        1.52        5.27      6.01 o 
  -3  11  11       30.12       24.48     11.32 o 
  -2  11  11        2.13       -4.54      6.02 o 
  -1  11  11       63.57       62.46     13.85 o 
   0  11  11        0.38       19.01      6.30 o 
   1  11  11       28.22       52.60     20.30 o 
   2  11  11       23.49       23.50      8.37 o 
   3  11  11        1.44        5.12      3.49 o 
  -6  12  11        0.03        9.97      8.80 o 
  -5  12  11        0.35        2.18      5.10 o 
  -4  12  11        9.61       19.47     11.75 o 
  -3  12  11       51.35       56.81     17.35 o 
  -2  12  11       13.48        8.30      6.34 o 
  -1  12  11       40.14       37.58      9.35 o 
   0  12  11        3.49       18.53     11.97 o 
   1  12  11        8.39       19.13      8.37 o 
   2  12  11        0.01       -3.71      4.93 o 
   3  12  11      120.75      195.09     26.38 o 
  -5  13  11       38.30       49.24     19.03 o 
  -4  13  11       32.88       39.44     13.93 o 
  -3  13  11        4.26        3.98      7.85 o 
  -2  13  11       16.62       32.73      9.84 o 
  -1  13  11        4.53       10.88      6.35 o 
   0  13  11        8.77       11.51      8.94 o 
   1  13  11       56.29       96.37     24.84 o 
   2  13  11       17.19       25.28     17.89 o 
   3  13  11        9.64       16.32      5.69 o 
  -5  14  11       13.11        7.23      8.74 o 
  -4  14  11       18.05       33.87     15.27 o 
  -3  14  11        1.19        2.00      5.91 o 
  -2  14  11       31.18       22.81      7.80 o 
  -1  14  11        0.53        1.54      2.12 o 
   0  14  11       73.46       87.13     23.58 o 
   1  14  11       32.69       46.07     17.36 o 
   2  14  11       12.92       16.94      7.00 o 
  -4  15  11        7.04        8.68      8.66 o 
  -3  15  11       23.20       41.21     11.32 o 
  -2  15  11        0.00       -3.96      3.96 o 
  -1  15  11       59.75      101.99     16.26 o 
   0  15  11       13.12       14.23      9.41 o 
   1  15  11        0.02        9.81      8.82 o 
   2  15  11        3.00        6.85      3.71 o 
  -4  16  11        8.51       10.59      5.51 o 
  -3  16  11        0.62       -7.41      7.41 o 
  -2  16  11        4.13       10.10      5.60 o 
  -1  16  11        2.00       12.71      6.18 o 
   0  16  11       10.05       38.64     16.32 o 
   1  16  11        8.96       -9.19      9.19 o 
  -3  17  11        1.70       -3.10      3.44 o 
  -2  17  11        8.56        5.56      4.58 o 
  -1  17  11        1.22        3.05      5.45 o 
   0  17  11        7.24        5.71      6.83 o 
  -6   0  12        8.81       16.93     11.44 o 
  -4   0  12      103.66      143.91     16.18 o 
  -2   0  12      375.05      404.11     26.91 o 
   0   0  12      123.04      116.58     22.53 o 
   2   0  12       13.24       25.52      7.77 o 
   4   0  12        1.97       -5.43      6.13 o 
  -7   1  12        0.07        8.14      5.97 o 
  -6   1  12        2.60       -1.41      3.34 o 
  -5   1  12        7.88       11.61      5.50 o 
  -4   1  12        2.25        4.78      2.67 o 
  -3   1  12        0.56        3.50      2.93 o 
  -2   1  12        1.67       -0.76      2.00 o 
  -1   1  12       59.97       51.66     10.26 o 
   0   1  12       26.43       41.27      9.63 o 
   1   1  12        0.77        1.01      5.70 o 
   2   1  12        1.72        1.94      2.67 o 
   3   1  12       65.19       75.89     11.89 o 
   4   1  12        8.42        3.92      5.15 o 
  -7   2  12        5.07        2.79      6.23 o 
  -6   2  12        1.13        4.08      5.08 o 
  -5   2  12        1.18       -0.39      2.85 o 
  -4   2  12        0.11        4.14      5.35 o 
  -3   2  12       84.84       79.52      8.70 o 
  -2   2  12       38.37       56.39      8.24 o 
  -1   2  12      305.83      345.07     19.98 o 
   0   2  12        8.44        7.16      7.85 o 
   1   2  12       17.27       19.38      6.06 o 
   2   2  12        0.58       -3.95      3.95 o 
   3   2  12       48.12       66.65     10.81 o 
   4   2  12        0.28       -1.42      2.96 o 
  -7   3  12        0.61       -0.49      3.42 o 
  -6   3  12        0.00       14.08      6.93 o 
  -5   3  12       12.06       11.40      2.85 o 
  -4   3  12       33.75       36.67      6.93 o 
  -3   3  12       31.35       29.20     13.60 o 
  -2   3  12       29.14       20.81      6.56 o 
  -1   3  12        3.75        3.07      2.42 o 
   0   3  12       39.34       36.80     14.34 o 
   1   3  12        1.54       -2.58      5.68 o 
   2   3  12        1.24        0.70      1.99 o 
   3   3  12       14.57       15.46      4.50 o 
   4   3  12       10.68       11.35      3.61 o 
  -7   4  12        0.24        1.69      6.64 o 
  -6   4  12        5.32        6.10      4.71 o 
  -5   4  12        0.39        3.42      2.30 o 
  -4   4  12       14.45       19.13      6.50 o 
  -3   4  12        2.98        1.12      6.33 o 
  -2   4  12       51.82       50.38      9.66 o 
  -1   4  12       13.39       12.06      4.50 o 
   0   4  12       84.83       75.58     20.13 o 
   1   4  12      274.43      290.87     18.88 o 
   2   4  12        9.56        6.30      3.99 o 
   3   4  12        5.41        5.14      2.38 o 
   4   4  12        1.14        3.48      2.93 o 
  -7   5  12        1.35       -0.33      3.49 o 
  -6   5  12       13.40       27.64     10.47 o 
  -5   5  12        0.24       -3.68      3.69 o 
  -4   5  12       17.05       17.06      6.09 o 
  -3   5  12       47.85       45.84     16.48 o 
  -2   5  12       23.98       24.72      7.10 o 
  -1   5  12       14.39       13.65      5.72 o 
   0   5  12      281.98      343.88     41.73 o 
   1   5  12       60.15       59.46      8.72 o 
   2   5  12       28.22       40.74      6.94 o 
   3   5  12       20.85       34.09      6.46 o 
   4   5  12       20.57       25.60      8.60 o 
  -7   6  12        5.67       15.95     10.34 o 
  -6   6  12        3.75      -10.23     10.23 o 
  -5   6  12       18.49       24.94     12.40 o 
  -4   6  12       17.88        9.84      6.97 o 
  -3   6  12        6.65        6.32      6.02 o 
  -2   6  12      273.59      272.47     23.63 o 
  -1   6  12        0.75       -0.95      2.47 o 
   0   6  12      211.97      235.63     16.13 o 
   1   6  12       10.25        2.91      2.57 o 
   2   6  12        0.00       11.42      3.63 o 
   3   6  12        8.96        5.35      4.84 o 
   4   6  12       28.40       47.07     10.14 o 
  -6   7  12        2.21        5.16     10.88 o 
  -5   7  12        4.38        5.08      4.84 o 
  -4   7  12        1.96        2.63      6.79 o 
  -3   7  12      111.03      122.30     24.12 o 
  -2   7  12        6.79        5.31      6.09 o 
  -1   7  12       88.79       83.20     12.63 o 
   0   7  12        1.04       -1.15      1.67 o 
   1   7  12        0.04        0.63      1.70 o 
   2   7  12        7.45        8.90      3.58 o 
   3   7  12        4.64        4.92      2.79 o 
   4   7  12        1.30        3.15      3.07 o 
  -6   8  12        5.73        0.47      9.21 o 
  -5   8  12       20.49       29.42     13.46 o 
  -4   8  12       19.54       38.19     14.12 o 
  -3   8  12       23.69       10.09      6.75 o 
  -2   8  12        1.74        0.84      2.69 o 
  -1   8  12       35.33       42.42      9.28 o 
   0   8  12        9.75        8.06      4.73 o 
   1   8  12        0.85       -2.80      5.34 o 
   2   8  12        0.27       -3.15      3.15 o 
   3   8  12        0.00        0.32      1.91 o 
  -6   9  12        0.97        1.16      6.42 o 
  -5   9  12       13.24        9.77      5.50 o 
  -4   9  12       22.72        2.00      3.46 o 
  -3   9  12       66.77       68.70     17.72 o 
  -2   9  12       52.31       68.12     16.18 o 
  -1   9  12        9.27       18.25      6.50 o 
   0   9  12       84.46      108.34     18.15 o 
   1   9  12       36.52       43.77     11.28 o 
   2   9  12        3.11        3.03      6.32 o 
   3   9  12       20.16       40.67     11.78 o 
  -6  10  12       28.74       39.94     17.02 o 
  -5  10  12       29.56       33.10     14.89 o 
  -4  10  12       20.02       28.13     12.57 o 
  -3  10  12       27.55       25.32     10.85 o 
  -2  10  12       36.60       25.37     10.03 o 
  -1  10  12       21.88       26.54      7.51 o 
   0  10  12        2.79        5.03      4.48 o 
   1  10  12        4.40        4.63      6.35 o 
   2  10  12        1.73        3.74      4.55 o 
   3  10  12       34.63       62.51     15.07 o 
  -5  11  12       22.64       29.78     14.86 o 
  -4  11  12        1.97       -6.39      6.81 o 
  -3  11  12        2.05       -7.17      7.17 o 
  -2  11  12        9.74       14.36      7.71 o 
  -1  11  12       18.09       18.37      5.25 o 
   0  11  12        5.24       16.15     12.34 o 
   1  11  12        2.77        3.94     14.53 o 
   2  11  12       18.86       40.40     12.68 o 
  -5  12  12       13.68       10.73     10.95 o 
  -4  12  12        0.20        6.11      7.61 o 
  -3  12  12        7.55       14.24      8.97 o 
  -2  12  12       28.57        9.13      5.49 o 
  -1  12  12        0.20        0.40      3.01 o 
   0  12  12       16.01       36.84     15.63 o 
   1  12  12        7.80        0.97      9.39 o 
   2  12  12        3.13        6.19      7.64 o 
  -4  13  12        9.70        4.52      5.80 o 
  -3  13  12       16.07       27.58     12.66 o 
  -2  13  12        1.57        1.32      4.26 o 
  -1  13  12       14.60       14.43     10.04 o 
   0  13  12        5.71       17.89     11.39 o 
   1  13  12        0.04       -4.70      5.75 o 
   2  13  12        6.75        5.02      4.39 o 
  -4  14  12        5.52        1.70      4.73 o 
  -3  14  12       17.44       38.34     11.84 o 
  -2  14  12        0.34        0.23     10.63 o 
  -1  14  12        0.24        7.90      7.77 o 
   0  14  12        0.01       15.26     11.81 o 
   1  14  12        1.48       -0.69      6.20 o 
  -3  15  12        0.45        7.33      5.20 o 
  -2  15  12       14.38       20.77      7.98 o 
  -1  15  12        0.03       -4.19      6.20 o 
   0  15  12       62.78      100.92     27.12 o 
  -1  16  12        8.30       14.89     11.43 o 
  -5   0  13       41.57       46.99     17.40 o 
  -3   0  13        8.51        5.14      2.68 o 
  -1   0  13       37.98       52.93     15.04 o 
   1   0  13       67.35       79.44     14.78 o 
   3   0  13       80.39      105.25     25.63 o 
  -6   1  13        6.70        6.70      6.23 o 
  -5   1  13        3.85        8.23      5.00 o 
  -4   1  13        4.50        6.50      2.74 o 
  -3   1  13        0.05       -2.18      2.18 o 
  -2   1  13       33.23       22.96      8.12 o 
  -1   1  13       37.20       34.06      9.07 o 
   0   1  13        7.29        3.71      5.53 o 
   1   1  13        9.08       16.69      6.23 o 
   2   1  13       35.36       33.46      8.33 o 
   3   1  13        4.74        5.60      3.63 o 
  -6   2  13        1.33        6.45      5.85 o 
  -5   2  13        2.18        8.17      4.73 o 
  -4   2  13        2.50        0.60      2.16 o 
  -3   2  13        3.05        4.07      5.38 o 
  -2   2  13      288.62      304.37     19.89 o 
  -1   2  13       61.18       64.05     17.33 o 
   0   2  13       27.45       20.32     10.60 o 
   1   2  13        2.46       -1.78      3.64 o 
   2   2  13        6.06        0.67      2.76 o 
   3   2  13       41.10       51.89     11.30 o 
  -6   3  13       19.99       14.49      6.65 o 
  -5   3  13       21.62       24.02      7.38 o 
  -4   3  13        2.91        0.06      3.65 o 
  -3   3  13       28.68       35.78     11.31 o 
  -2   3  13        4.20        7.87      4.22 o 
  -1   3  13      155.89      157.53     27.55 o 
   0   3  13        0.48        8.87     10.02 o 
   1   3  13        2.75        2.63     18.05 o 
   2   3  13        0.97       -2.55      2.64 o 
   3   3  13        8.52        6.34      3.84 o 
  -6   4  13        0.14        0.42     14.32 o 
  -5   4  13       16.12       10.49      5.37 o 
  -4   4  13        9.29       10.45      5.46 o 
  -3   4  13       35.15       30.79      8.35 o 
  -2   4  13       97.44       80.98     13.24 o 
  -1   4  13       20.16       12.29      4.20 o 
   0   4  13        1.05        1.96      4.62 o 
   1   4  13        0.56        4.18      4.75 o 
   2   4  13        7.35        8.14      4.39 o 
   3   4  13       21.67        7.03      4.39 o 
  -6   5  13        2.91       11.73      9.11 o 
  -5   5  13        0.24        0.72     13.95 o 
  -4   5  13       28.66       28.24      8.81 o 
  -3   5  13       40.30       35.53      9.17 o 
  -2   5  13       17.38       10.59      5.74 o 
  -1   5  13        0.77        7.04      3.72 o 
   0   5  13        8.86        9.71      4.15 o 
   1   5  13        8.21       13.37      8.41 o 
   2   5  13       18.54       19.89      6.77 o 
   3   5  13       14.25       15.49      5.72 o 
  -6   6  13        2.33       -4.59      9.50 o 
  -5   6  13       27.79       32.51      9.17 o 
  -4   6  13        0.00       -2.18      2.68 o 
  -3   6  13       17.47       30.62      8.96 o 
  -2   6  13       55.08       57.63     11.08 o 
  -1   6  13        1.36        0.48      4.04 o 
   0   6  13      103.02      126.49     25.90 o 
   1   6  13       11.34        3.70      8.61 o 
   2   6  13        8.53       15.72      5.78 o 
   3   6  13       23.60       41.74     10.95 o 
  -6   7  13       22.93       24.90     12.04 o 
  -5   7  13        0.33       -0.36      4.09 o 
  -4   7  13       10.44       16.15      6.98 o 
  -3   7  13       41.51       38.22      9.71 o 
  -2   7  13        7.76       15.57      6.01 o 
  -1   7  13       21.07       23.33      6.81 o 
   0   7  13       28.46       43.88     11.72 o 
   1   7  13        0.02       -6.89      6.89 o 
   2   7  13       27.07       31.68      8.01 o 
   3   7  13       73.49       85.80     18.12 o 
  -5   8  13        4.01        6.00      6.95 o 
  -4   8  13       14.51        7.46      6.88 o 
  -3   8  13        4.51        2.87      4.47 o 
  -2   8  13        0.55        2.90      4.46 o 
  -1   8  13        6.49        5.00      7.37 o 
   0   8  13        1.41      160.74    268.33 o 
   1   8  13       17.21        9.17     10.17 o 
   2   8  13       69.59       77.20     12.40 o 
  -5   9  13        0.10      -15.43     15.43 o 
  -4   9  13        0.17       -7.89      7.89 o 
  -3   9  13      150.30      163.76     28.09 o 
  -2   9  13        1.66        1.48      2.90 o 
  -1   9  13       20.17       21.47      9.58 o 
   0   9  13        3.14        3.34      3.77 o 
   1   9  13        0.94       -1.63      3.60 o 
   2   9  13       13.59        7.58      3.71 o 
  -5  10  13       30.67       35.68     14.97 o 
  -4  10  13        2.67       -1.96      4.57 o 
  -3  10  13        0.00        1.97      3.86 o 
  -2  10  13        9.35       30.55     11.18 o 
  -1  10  13      110.39       97.90     17.93 o 
   0  10  13       67.90       71.34     15.27 o 
   1  10  13        4.81        5.03      8.99 o 
   2  10  13        0.03        3.07     18.67 o 
  -4  11  13        3.16      -11.46     11.46 o 
  -3  11  13       11.22        7.94      6.76 o 
  -2  11  13        0.02       -7.79      7.79 o 
  -1  11  13        8.35        8.40      9.42 o 
   0  11  13       13.55        8.88      6.06 o 
   1  11  13        1.75       -6.02      6.46 o 
  -4  12  13        2.25        6.72      6.87 o 
  -3  12  13        5.15       -8.62      8.62 o 
  -2  12  13        2.14        3.17      3.32 o 
  -1  12  13        1.70        1.68      4.68 o 
   0  12  13        0.97        0.40      2.69 o 
   1  12  13       50.40       79.91     17.31 o 
  -3  13  13        1.57       -7.88      7.88 o 
  -2  13  13        9.57       15.71     10.82 o 
  -1  13  13       46.30       56.25     20.87 o 
   0  13  13       11.53       20.41      9.07 o 
  -2  14  13       21.05       25.75     13.59 o 
  -1  14  13        5.67       -2.13      5.27 o 
  -6   0  14       16.82       24.53     13.00 o 
  -4   0  14       79.07       70.97     12.48 o 
  -2   0  14       31.46       21.26     10.45 o 
   0   0  14        3.21        0.84      3.85 o 
   2   0  14        2.43       -4.33      6.03 o 
  -6   1  14        0.02       -3.07      9.67 o 
  -5   1  14        0.01        7.57      5.47 o 
  -4   1  14        0.28       -1.43      2.31 o 
  -3   1  14       23.45       20.81      7.35 o 
  -2   1  14       23.43       29.83      8.35 o 
  -1   1  14        4.15       -1.73     14.91 o 
   0   1  14        1.89        2.83      4.92 o 
   1   1  14       50.56       55.17     10.56 o 
   2   1  14        5.41        8.99      4.22 o 
  -6   2  14        0.82       -1.92     12.15 o 
  -5   2  14       25.75       19.22      7.02 o 
  -4   2  14       22.57       18.36      7.35 o 
  -3   2  14       75.07       93.60     19.95 o 
  -2   2  14        7.15       -4.08      5.18 o 
  -1   2  14       29.97       22.86     11.90 o 
   0   2  14        1.39       -7.38      7.38 o 
   1   2  14       30.11       31.21      8.45 o 
   2   2  14        0.02       -0.65      2.79 o 
  -5   3  14       10.80       12.91     10.73 o 
  -4   3  14        0.20       -2.31      5.41 o 
  -3   3  14        0.01        2.67      4.81 o 
  -2   3  14       10.64       11.45      4.33 o 
  -1   3  14        0.35        3.89      6.63 o 
   0   3  14        0.89       10.10      7.61 o 
   1   3  14       24.86       24.85      7.56 o 
   2   3  14       21.07       37.81      9.12 o 
  -5   4  14        0.24       -1.06      4.11 o 
  -4   4  14       19.64       25.42      7.88 o 
  -3   4  14        1.60       -0.17      2.74 o 
  -2   4  14       23.06       20.08      6.42 o 
  -1   4  14      111.09      120.70     26.76 o 
   0   4  14        0.16        4.00      3.00 o 
   1   4  14       22.15       28.55     10.27 o 
   2   4  14        4.91        0.86      4.88 o 
  -5   5  14       10.89       13.94     10.68 o 
  -4   5  14        5.80       -3.67      3.67 o 
  -3   5  14        1.70       -0.63      2.57 o 
  -2   5  14      129.55      134.01     17.28 o 
  -1   5  14       21.04       27.94     12.46 o 
   0   5  14        8.93        6.08      8.03 o 
   1   5  14        1.36        6.93      4.65 o 
   2   5  14       20.77       23.46      8.96 o 
  -5   6  14        2.34        4.62      3.50 o 
  -4   6  14       74.04       68.88     13.56 o 
  -3   6  14        0.18       -3.43      4.37 o 
  -2   6  14       44.87       44.03     10.37 o 
  -1   6  14        1.67        1.21      4.76 o 
   0   6  14        4.28       -3.79      8.23 o 
   1   6  14        0.25        4.26      5.00 o 
   2   6  14       49.51       53.43     10.61 o 
  -5   7  14       23.14       31.94     14.28 o 
  -4   7  14        0.07       -0.89      3.65 o 
  -3   7  14       22.31       13.10      5.99 o 
  -2   7  14        0.22        0.38      4.39 o 
  -1   7  14        0.86       -8.77      8.77 o 
   0   7  14       12.02       47.93     12.77 o 
   1   7  14        2.12        6.62      4.30 o 
  -4   8  14        0.50       -2.60      4.80 o 
  -3   8  14       15.77       29.00      9.18 o 
  -2   8  14       12.35       -0.04      7.37 o 
  -1   8  14        0.54        6.01      9.62 o 
   0   8  14       11.33       21.32      9.03 o 
   1   8  14        0.01       -7.92     14.22 o 
  -4   9  14        5.52        1.15     10.20 o 
  -3   9  14        5.03        3.06      3.80 o 
  -2   9  14       47.35       46.14     17.66 o 
  -1   9  14       24.88       39.92     13.36 o 
   0   9  14        0.19       -0.44     11.39 o 
   1   9  14       15.96       12.88      7.02 o 
  -3  10  14        8.37        2.13     13.20 o 
  -2  10  14        4.43       69.10     21.50 o 
  -1  10  14        2.47       14.00     15.12 o 
   0  10  14        3.30        8.37      6.14 o 
  -3  11  14        2.23        9.51      7.58 o 
  -2  11  14        0.60       -2.44     10.14 o 
  -1  11  14        0.02       49.32     55.22 o 
  -3   0  15       43.52       57.48     16.56 o 
  -1   0  15       54.62       55.56     17.48 o 
   1   0  15      101.49      169.93     33.78 o 
  -4   1  15        1.77       -9.63      9.63 o 
  -3   1  15       12.52        7.42      5.95 o 
  -2   1  15        1.29       20.02     10.57 o 
  -1   1  15       13.47       23.88     12.77 o 
   0   1  15       20.65       35.06     14.97 o 
   1   1  15        4.34       -5.23      5.23 o 
  -4   2  15       63.60       65.53     12.73 o 
  -3   2  15        6.62        8.32      3.69 o 
  -2   2  15       11.00       18.45      9.64 o 
  -1   2  15        2.19       14.51     10.93 o 
   0   2  15        3.89       -1.56      4.30 o 
   1   2  15       31.49       34.36     12.44 o 
  -4   3  15       10.78        6.96      6.75 o 
  -3   3  15       24.55       30.00     11.23 o 
  -2   3  15        2.06        2.95      6.31 o 
  -1   3  15        3.69        2.12      4.90 o 
   0   3  15        0.57       -6.32      6.32 o 
   1   3  15        1.87       -1.23      4.57 o 
  -4   4  15       19.07       12.08      9.25 o 
  -3   4  15        3.02        4.35      5.27 o 
  -2   4  15        2.87       15.25     10.60 o 
  -1   4  15        0.77       -1.62      6.16 o 
   0   4  15        6.29       10.15      7.72 o 
   1   4  15       11.53       14.75      6.15 o 
  -4   5  15        0.43        3.24      9.39 o 
  -3   5  15        0.54        4.24      6.65 o 
  -2   5  15        2.50       14.82     11.23 o 
  -1   5  15       23.68       55.62     19.53 o 
   0   5  15        7.07        3.66      4.02 o 
  -4   6  15        8.91        4.41      3.90 o 
  -3   6  15        0.01       -2.13      8.27 o 
  -2   6  15       31.08       26.36     13.77 o 
  -1   6  15        2.46       -5.41      6.12 o 
   0   6  15        1.73        1.08      2.82 o 
  -3   7  15        8.90       -1.15      2.99 o 
  -2   7  15       31.90       15.45     11.42 o 
  -1   7  15        0.15       -1.45      3.68 o 
   0   7  15       20.31       19.22      8.50 o 
  -2   8  15        0.19       -1.17      4.61 o 
  -1   8  15        2.82        4.77      5.77 o 
  -2   0  16        1.67       11.20      7.95 o 
                                                 
